# Supplementary material for: The neurobiological basis of affect is consistent with psychological construction theory and shares a common neural basis across emotional categories
Source: Commun Biol. 2022 Dec 9;5:1354. doi: 10.1038/s42003-022-04324-6 (PMC9734184; doi:10.1038/s42003-022-04324-6)
Supplement: Supplementary file 4 — Supplementary Data 1 [file 42003_2022_4324_MOESM4_ESM.xlsx]

## Sheet: Figure 1
Figure 1
	Intensity Ratings
	Anger		Sadness		Happiness
pp	Run 1	Run 2	Run 1	Run 2	Run 1	Run 2
1	0.85	0.55	0.83	0.91	0.62	0.9
2	0.83	0.73	0.87	0.62	0.84	0.79
3	0.82	0.76	0.97	0.93	0.84	0.8
4	0.77	0.8	0.72	0.28	0.8	0.41
5	0.74	0.92	0.42	0.94	0.81	0.76
6	0.72	0.75	0.68	0.81	0.76	0.79
7	0.85	0.9	1	0.97	0.86	0.96
8	0.71	0.71	0.91	0.89	0.82	0.81
9	0.76	0.6	0.62	0.84	0.96	0.86
10	0.81	0.5	0.91	0.62	0.6	0.95
11	1	0.86	1	1	0.87	1
12	0.78	0.69	0.78	0.74	0.85	0.74
13	0.7	0.5	0.9	0.9	0.8	0.8
14	1	1	0.96	1	1	0.92
15	0.81	0.39	0.46	0.46	1	0.62
16	0.83	0.76	1	0.83	0.8	1
17	0.68	0.36	0.57	0.54	0.61	0.7
18	0.73	0.69	0.7	0.64	0.61	0.59
19	0.84	0.89	0.92	0.92	0.84	0.83
20	0.33	0.66	0.48	0.59	0.72	0.89
21	0.63	0.66	0.73	0.23	0.39	0.74
22	0.89	0.81	0.94	0.88	0.88	0.85
23	0.69	0.82	0.64	0.79	0.91	0.92
24	0.6	0.39	0.4	0.61	0.55	0.63
25	0.66	0.57	0.86	0.68	0.84	0.86
26	0.18	0.14	0.75	0.95	0.61	0.46
27	0.44	0.43	0.68	0.54	0.67	0.68
28	0.8	0.8	1	1	1	1
29	0.71	0.8	0.41	0.44	0.63	0.74
30	0.87	0.88	0.85	0.66	0.87	0.67
31	0.85	0.75	0.73	0.68	0.68	0.89
32	0.87	0.77	0.99	0.81	1	0.67

## Sheet: Figure 3
Figure 3
	Figure 3a						Figure 3b			Figure 3c
	Entire OFC			Spherical ROI OFC			Entire MPFC			Entire ACC			Spherical ROI ACC
pp	Anger>Sadness	Anger>Happiness	Anger>Neutral	Anger>Sadness	Anger>Happiness	Anger>Neutral	Sadness>Anger	Sadness>Happiness	Sadness>Neutral	Happiness>Anger	Happiness>Sadness	Happiness>Neutral	Happiness>Anger	Happiness>Sadness	Happiness>Neutral
1	0.0162018	-0.0899839	-0.0626813	0.0752402	-0.172436	0.110003	-0.0489805	-0.126061	-0.0511949	0.257835	0.325462	0.234981	0.337107	0.264295	0.0809009
2	-0.0245294	0.0508763	-0.00998422	0.152391	0.341395	0.0785901	-0.287943	0.111763	-0.0653014	-0.171603	-0.0541006	-0.235049	-0.325766	-0.0835578	-0.371514
3	0.0245627	-0.022114	-0.0573094	0.491958	0.247216	-0.00897713	-0.183391	0.0390617	-0.384488	-0.11207	-0.0625163	-0.172235	-0.176098	-0.18289	-0.0353138
4	0.0707709	0.0268272	-0.0275405	0.189405	0.357099	0.278138	0.095359	0.0519867	-0.37304	0.0678855	0.0614845	-0.333025	-0.176357	-0.255589	-0.591325
5	0.0233907	-0.0611336	0.0364122	0.257553	0.0479015	-0.0205937	-0.302044	-0.155301	-0.0292039	0.0681961	0.295181	0.155101	-0.000397868	0.148097	0.154918
6	-0.0618855	0.00355094	-0.0111963	-0.209205	0.0861606	-0.0297998	0.395282	0.193384	0.14661	0.052765	-0.190236	0.0114103	0.220477	-0.247143	0.00574547
7	0.0720126	-0.014628	0.0288214	0.268275	-0.251555	0.222292	0.139383	-0.177391	-0.219033	0.0264131	0.0808625	0.0155205	-0.201333	0.251533	0.085907
8	0.00325937	-0.017204	-0.00933373	0.183321	-0.0202448	0.00757727	-0.177631	-0.234637	-0.285943	0.0842741	0.0248024	-0.042954	0.300697	0.0892403	0.116711
9	-0.00891742	-0.00478565	0.0377908	0.497677	0.546859	0.76895	-0.218932	-0.409789	-0.0983578	0.0773084	0.0820266	0.155887	-0.0441619	-0.013734	0.1214
10	-0.0494282	-0.0105496	-0.0217555	-0.184212	0.350837	0.10289	0.1063	0.255321	0.0794644	0.00285972	-0.0595288	0.0368514	-0.273714	-0.319584	-0.244094
11	0.0593551	0.0671169	0.0911523	0.129761	-0.0461123	0.010052	-0.178704	-0.0185418	0.347298	0.0393578	0.220178	0.198641	0.310502	0.349983	0.341047
12	-0.0294243	-0.102559	-0.0643363	0.164582	0.150708	-0.070747	0.196657	-0.19838	0.149072	0.314138	0.188016	0.363398	0.117116	0.159764	0.464539
13	-0.0405558	-0.00218772	-0.0746794	0.136628	-0.0497433	-0.512013	-0.03563	0.231166	0.180951	-0.0609249	-0.331175	-0.192186	-0.173587	-0.647405	-0.340859
14	-0.0424389	-0.0413339	-0.0482159	0.24827	0.0513833	0.264627	0.130674	0.12456	0.112054	0.0331926	-0.074571	-0.0895401	-0.0222252	-0.291223	-0.251143
15	-0.0315177	0.0128672	-0.00971909	-0.593452	-0.267141	-0.186855	0.156537	-0.0345469	0.0365513	0.0769724	0.115907	0.0138364	-0.0806577	-0.0381401	0.0724592
16	-0.039175	-0.0202467	0.031909	0.162349	0.0399663	0.289408	-0.146884	-0.0382288	0.0517925	-0.0872899	-0.0542608	0.109569	-0.278969	-0.200947	-0.0113697
17	-0.0726465	-0.0884149	-0.128794	-0.337278	-0.182292	-0.230281	0.454158	0.039698	0.041958	0.299618	0.0787427	0.0201922	0.20166	-0.0986667	-0.00514274
18	-0.0949573	-0.138169	-0.06086	-0.0820069	0.00371564	-0.0252445	0.203998	-0.00151599	0.206166	0.438473	0.19826	0.259225	0.569515	0.241749	0.150801
19	0.00458081	0.101552	-0.0764953	-0.276172	-0.187491	-0.550886	-0.396536	-0.311267	-0.447651	-0.525787	-0.119323	-0.293102	-1.06874	-0.755282	-0.796365
20	-0.0210153	0.0400997	0.0645868	-0.221291	0.285966	0.298509	0.00260398	-0.106522	-0.0819103	0.0349186	-0.13095	0.155173	-0.0998578	-0.187368	0.275786
21	0.0183164	-0.0231906	-0.0944398	-0.105653	-0.198476	-0.562873	0.174461	-0.00131962	-0.45332	0.155669	0.344737	-0.045959	0.104656	0.773706	-0.0996949
22	-0.0434127	-0.0438878	-0.0262652	-0.222937	-0.262966	-0.276694	-0.0437351	0.0152444	0.35596	0.145748	0.0772913	0.32664	0.322087	0.154337	0.338616
23	-0.0220124	-0.0831544	0.00272574	-0.0428936	0.289731	0.57437	0.17316	-0.0397308	-0.0643938	0.207803	0.203808	0.0316176	0.354704	0.272561	0.192781
24	-0.0644478	-0.139225	-0.0390724	-0.290596	-0.214437	0.0679469	0.636466	0.101557	0.816109	0.396248	0.0829629	0.472218	0.472307	0.260983	0.421371
25	-0.0109059	-0.0301973	-0.0222259	-0.264491	-0.17454	-0.239718	-0.0205827	-0.323704	-0.430135	0.316869	0.232151	-0.0315962	0.295847	0.170924	-0.106132
26	-0.017182	-0.0431664	-0.0272115	-0.0316525	-0.276989	-0.164948	0.364377	-0.0554342	0.026264	0.230698	0.104916	0.116932	0.469177	0.213239	0.338756
27	0.0447334	0.0670707	0.0164327	0.0762448	0.508253	0.0632374	0.366399	0.820441	0.43017	-0.141225	-0.197091	-0.166078	-0.254141	-0.359343	-0.220662
28	0.0876492	-0.0330914	0.0292199	0.512635	0.136038	0.4617	0.323943	0.269812	0.114687	0.0892659	0.257236	0.152836	0.300966	0.382525	0.256339
29	0.0392095	-0.00549637	0.0338084	0.203206	-0.170264	-0.0285542	-0.195055	-0.571745	-0.265573	0.278868	0.459755	0.325648	0.501242	0.569924	0.422899
30	0.0317484	0.0191467	0.0813303	-0.0894867	-0.200807	-0.106454	-0.148159	-0.165184	0.223014	0.00532029	0.0389188	0.163454	-0.019832	-0.170962	-0.205946
31	-0.0151495	-0.0288714	-0.0425963	0.398116	0.418261	0.257399	0.247572	0.337553	0.249748	0.0148196	-0.0513287	-0.0141302	0.0810031	0.273114	0.0616142
32	0.0122215	0.0549279	0.0858318	-0.525796	-0.374941	-0.406666	-0.287848	0.233226	0.0587252	-0.411328	-0.269216	0.0113086	-0.128967	-0.0565894	0.426643
33	-0.0502556	0.0316698	-0.0438519	-0.0461641	0.415876	-0.0502052	-0.165749	0.0459136	-0.0711509	-0.0560126	-0.189119	-0.236305	-0.0166304	-0.281155	-0.36554
34	-0.03344	-0.0557801	-0.113138	0.205851	0.0401295	0.00813772	-0.269869	0.0143325	-0.110215	0.0508854	0.155759	-0.0528592	0.394926	0.327148	-0.168468
35	0.0254342	0.0253575	0.0615268	0.194971	0.216623	0.51185	0.289341	0.186544	-0.118023	0.0546862	-0.0921946	-0.216611	-0.0458922	-0.105941	-0.47872
36	-0.0791653	-0.0275828	-0.0208951	-0.499441	-0.224102	-0.0423704	0.389358	0.381331	0.237878	0.14722	-0.119226	-0.0691906	0.417559	-0.118491	-0.0488907

## Sheet: Figure 5
Figure 5
	Figure 5a			Figure 5b			Figure 5c			Figure 5d
	Pearson correlation coefficients (r)
pp	Anger-Anger	Anger-Sadness	Anger-Happiness	Sadness-Sadness	Sadness-Anger	Sadness-Happiness	Happiness-Happiness	Happiness-Anger	Happiness-Sadness	Within emotion	Between emotion
1	0.049638	0.102536	0.11852	0.148806	0.011059	-0.049724	-0.051245	-0.021062	-0.024466	0.049638	0.102536
2	0.093252	0.056422	0.111047	0.006728	0.0364	0.18323	0.15173	-0.152671	-0.164529	0.093252	0.056422
3	-0.146581	-0.020047	0.004601	0.06858	0.019441	0.002838	-0.06274	0.056794	0.206559	-0.146581	-0.020047
4	0.290381	0.36378	0.229873	0.426077	0.277429	0.336879	0.201873	0.217726	0.105724	0.290381	0.36378
5	0.247235	-0.161828	-0.033971	0.045478	0.079909	-0.183831	0.035728	-0.133183	0.064622	0.247235	-0.161828
6	0.035438	-0.015157	0.07943	0.122927	-0.052657	-0.024684	-0.070829	0.036013	0.212174	0.035438	-0.015157
7	0.282214	0.117805	-0.172529	0.1417	0.211622	-0.142068	0.068639	0.362634	0.192387	0.282214	0.117805
8	0.024184	0.037055	0.151498	-0.077107	0.056798	0.041608	0.169931	0.067484	-0.018087	0.024184	0.037055
9	0.163803	0.118289	0.1337	-0.072535	-0.025546	-0.033324	-0.111313	-0.05938	-0.146474	0.163803	0.118289
10	0.08173	0.083532	0.002781	0.303207	0.275988	0.13923	0.209779	0.215577	0.246014	0.08173	0.083532
11	0.121944	0.024789	0.202511	-0.138354	0.026927	0.236588	0.104949	-0.190178	-0.318307	0.121944	0.024789
12	-0.049314	0.206083	0.307408	0.136383	-0.117002	0.308511	0.142838	-0.156423	0.040515	-0.049314	0.206083
13	-0.002616	-0.029896	0.135764	-0.169697	-0.153249	-0.094549	0.263307	0.121681	0.224448	-0.002616	-0.029896
14	-0.069747	-0.221349	0.017862	-0.067969	-0.040711	0.070554	-0.069256	-0.142253	-0.069475	-0.069747	-0.221349
15	-0.169486	-0.134355	-0.057099	0.001463	-0.076845	0.153058	0.174083	0.040904	0.130807	-0.169486	-0.134355
16	0.077737	0.009992	0.120566	-0.371649	-0.230905	-0.324905	-0.279807	-0.121203	-0.298102	0.077737	0.009992
17	0.110329	0.160609	0.047092	0.237328	0.196288	-0.008046	0.16572	0.028429	0.322784	0.110329	0.160609
18	0.079976	0.132886	0.001691	0.23454	0.285239	0.110193	-0.121902	-0.129873	-0.131144	0.079976	0.132886
19	-0.115509	-0.037822	-0.015788	0.257046	0.145907	0.263716	0.037261	0.099627	0.080913	-0.115509	-0.037822
20	-0.067917	0.320136	0.143848	0.196654	0.040753	0.147634	0.30995	0.030713	0.253201	-0.067917	0.320136
21	0.125477	-0.049439	-0.028815	0.088459	0.184171	0.048256	0.05937	0.189322	0.215609	0.125477	-0.049439
22	-0.137353	0.251061	0.10631	0.261849	-0.11116	0.097071	0.048968	-0.134232	0.126555	-0.137353	0.251061
23	0.063898	-0.017133	0.184315	0.05088	0.192126	0.145813	0.141035	0.129658	0.117613	0.063898	-0.017133
24	-0.04891	0.136258	0.136584	0.08076	-0.06006	0.012154	0.172743	-0.15521	0.130021	-0.04891	0.136258
25	0.257523	0.42667	0.150901	0.211806	0.271268	0.258096	0.534847	0.354557	-0.001901	0.257523	0.42667
26	-0.007721	0.136602	-0.004882	0.112063	0.091882	-0.000991	-0.130414	-0.204917	0.008409	-0.007721	0.136602
27	0.05851	0.125289	0.064096	0.094458	0.142566	-0.123454	0.082505	0.023635	0.01773	0.05851	0.125289
28	0.145916	0.364999	-0.159287	0.3959	0.039644	-0.213812	-0.287986	0.017675	0.229719	0.145916	0.364999
29	-0.056956	-0.376595	-0.000686	-0.103013	0.037046	0.150162	0.267224	0.238418	-0.158047	-0.056956	-0.376595
30	0.40885	0.240373	0.241264	0.083104	-0.049352	-0.108766	0.00531	-0.080535	-0.017686	0.40885	0.240373
31	0.186447	0.166017	0.067816	0.130278	0.155134	-0.095836	0.045312	0.151933	0.134154	0.186447	0.166017
32	0.082076	-0.099557	0.215623	0.056834	0.206582	0.279426	0.063682	0.055053	-0.030175	0.082076	-0.099557
										0.148806	0.11852
										0.006728	0.111047
										0.06858	0.004601
										0.426077	0.229873
										0.045478	-0.033971
										0.122927	0.07943
										0.1417	-0.172529
										-0.077107	0.151498
										-0.072535	0.1337
										0.303207	0.002781
										-0.138354	0.202511
										0.136383	0.307408
										-0.169697	0.135764
										-0.067969	0.017862
										0.001463	-0.057099
										-0.371649	0.120566
										0.237328	0.047092
										0.23454	0.001691
										0.257046	-0.015788
										0.196654	0.143848
										0.088459	-0.028815
										0.261849	0.10631
										0.05088	0.184315
										0.08076	0.136584
										0.211806	0.150901
										0.112063	-0.004882
										0.094458	0.064096
										0.3959	-0.159287
										-0.103013	-0.000686
										0.083104	0.241264
										0.130278	0.067816
										0.056834	0.215623
										-0.051245	0.011059
										0.15173	0.0364
										-0.06274	0.019441
										0.201873	0.277429
										0.035728	0.079909
										-0.070829	-0.052657
										0.068639	0.211622
										0.169931	0.056798
										-0.111313	-0.025546
										0.209779	0.275988
										0.104949	0.026927
										0.142838	-0.117002
										0.263307	-0.153249
										-0.069256	-0.040711
										0.174083	-0.076845
										-0.279807	-0.230905
										0.16572	0.196288
										-0.121902	0.285239
										0.037261	0.145907
										0.30995	0.040753
										0.05937	0.184171
										0.048968	-0.11116
										0.141035	0.192126
										0.172743	-0.06006
										0.534847	0.271268
										-0.130414	0.091882
										0.082505	0.142566
										-0.287986	0.039644
										0.267224	0.037046
										0.00531	-0.049352
										0.045312	0.155134
										0.063682	0.206582
											-0.049724
											0.18323
											0.002838
											0.336879
											-0.183831
											-0.024684
											-0.142068
											0.041608
											-0.033324
											0.13923
											0.236588
											0.308511
											-0.094549
											0.070554
											0.153058
											-0.324905
											-0.008046
											0.110193
											0.263716
											0.147634
											0.048256
											0.097071
											0.145813
											0.012154
											0.258096
											-0.000991
											-0.123454
											-0.213812
											0.150162
											-0.108766
											-0.095836
											0.279426
											-0.021062
											-0.152671
											0.056794
											0.217726
											-0.133183
											0.036013
											0.362634
											0.067484
											-0.05938
											0.215577
											-0.190178
											-0.156423
											0.121681
											-0.142253
											0.040904
											-0.121203
											0.028429
											-0.129873
											0.099627
											0.030713
											0.189322
											-0.134232
											0.129658
											-0.15521
											0.354557
											-0.204917
											0.023635
											0.017675
											0.238418
											-0.080535
											0.151933
											0.055053
											-0.024466
											-0.164529
											0.206559
											0.105724
											0.064622
											0.212174
											0.192387
											-0.018087
											-0.146474
											0.246014
											-0.318307
											0.040515
											0.224448
											-0.069475
											0.130807
											-0.298102
											0.322784
											-0.131144
											0.080913
											0.253201
											0.215609
											0.126555
											0.117613
											0.130021
											-0.001901
											0.008409
											0.01773
											0.229719
											-0.158047
											-0.017686
											0.134154
											-0.030175

## Sheet: Figure 6a
Figure 6a
	distance metrics (d)
		Anger																																				Sadness
	pp	1	2	3	4	5	6	7	8	9	10	11	12	13	14	15	16	17	18	19	20	21	22	23	24	25	26	27	28	29	30	31	32	33	34	35	36	1	2	3	4	5	6	7	8	9	10	11	12
Anger	1	0	0.823067	0.967234	0.958038	1.11608	0.96349	1.03094	0.99641	0.870509	0.888994	1.02339	1.07801	0.968801	0.863142	1.04527	0.984809	0.826384	0.815256	0.892154	1.09186	0.863176	0.891184	0.801823	0.932239	0.883729	0.880669	0.833425	0.884625	0.901152	1.02829	0.864033	1.15174	0.80951	0.819231	0.848986	0.818142	0.39695	0.803156	0.929049	1.0103	1.17171	1.17684	0.88391	1.03024	0.924332	0.885088	1.02925	1.0457
	2	0.823067	0	1.00493	0.886893	0.981005	0.924905	1.05536	0.95139	0.812145	0.936461	1.07	1.17883	1.12137	0.751494	1.13589	0.8564	0.819386	0.897314	1.01393	1.01862	0.942075	1.04168	0.775477	0.944777	0.954645	0.985579	0.881632	0.860526	0.921387	0.960077	0.824083	1.0149	0.917031	0.980291	0.923377	0.908802	0.865204	0.223375	0.977583	0.918946	1.1366	1.04036	0.936468	0.993764	0.827081	0.930421	1.11758	1.15323
	3	0.967234	1.00493	0	0.923215	1.073	1.01617	0.925968	1.07318	1.05727	1.02665	1.07205	0.948347	1.01893	0.912807	0.969274	0.915759	0.770172	1.00681	1.10106	0.939781	0.963637	1.06761	0.959388	0.861399	0.905165	0.817332	0.959463	1.12135	1.02355	1.09728	0.896797	1.10136	1.01458	1.02879	0.946253	1.03489	0.877878	0.970537	0.336472	0.875624	1.00523	1.11934	0.914756	0.97686	0.987569	0.97165	0.98779	0.930981
	4	0.958038	0.886893	0.923215	0	1.11141	1.10784	0.866007	1.0092	1.0116	1.01393	1.10864	1.22565	1.1114	0.798209	1.02431	1.04343	0.939915	0.953538	1.06833	1.04351	0.978621	1.12157	0.694704	1.1024	0.896755	0.971409	1.08662	0.904934	0.941481	1.06577	0.8743	1.06215	0.955139	0.972353	0.832459	0.864228	0.861997	0.791606	0.819607	0.236294	1.06801	1.18861	0.829754	1.02092	0.927468	0.904593	1.03164	1.23777
	5	1.11608	0.981005	1.073	1.11141	0	1.09905	1.07556	1.09252	0.915337	0.97985	0.877437	0.908155	0.96503	1.24636	1.06788	0.924272	1.22855	1.21211	1.05958	1.03329	1.16103	0.781195	1.01466	1.07708	1.22377	1.1517	1.12574	1.03553	1.05898	0.722193	1.12787	0.880436	1.2917	1.17756	1.30379	1.20486	1.09622	1.13298	1.21201	1.00385	0.54631	0.896576	1.03821	1.0812	0.967194	1.0012	1.03205	0.973057
	6	0.96349	0.924905	1.01617	1.10784	1.09905	0	0.973371	0.95009	0.909862	1.08649	0.909456	0.912241	1.03076	0.964206	1.09817	0.989987	0.820938	0.907364	0.989408	0.968518	0.864742	1.12414	1.05058	0.898949	0.868801	0.966381	0.994223	0.984176	1.09251	1.06441	1.04153	1.02242	0.916475	1.01152	0.91494	0.912067	1.02901	0.925999	1.01248	1.1104	1.02632	0.517034	1.0128	0.950212	0.965631	1.28424	0.913719	0.875945
	7	1.03094	1.05536	0.925968	0.866007	1.07556	0.973371	0	1.01209	1.02633	1.03923	1.03581	0.902041	1.09067	0.869018	0.978067	1.02966	0.920477	1.10364	1.03172	0.970907	0.892337	1.02122	0.939476	0.981002	0.9603	0.957766	0.847322	0.874703	1.07607	1.03585	1.01325	0.916618	1.02356	0.997702	0.868985	0.971507	0.979784	0.983983	0.844857	0.815945	0.907451	0.905102	0.341736	0.990192	1.00429	0.986708	1.05328	0.921534
	8	0.99641	0.95139	1.07318	1.0092	1.09252	0.95009	1.01209	0	0.957375	0.996571	1.11507	1.11613	0.938821	0.969666	1.07232	1.03089	0.92675	0.91075	1.03467	1.0869	0.961696	1.17611	0.988837	1.01575	0.946033	0.997454	1.0726	1.05182	0.936732	1.05178	1.04998	1.02423	0.910002	0.950393	0.90459	0.900072	1.06529	0.968303	0.996312	1.00846	1.00358	1.03133	1.00189	0.270227	0.980919	1.07518	1.13961	1.02407
	9	0.870509	0.812145	1.05727	1.0116	0.915337	0.909862	1.02633	0.957375	0	1.06647	0.889949	1.02542	1.02453	0.856244	1.09067	0.915091	1.00019	0.959402	0.98094	0.850664	1.0021	1.03283	0.843635	0.953954	1.00593	0.990438	0.983542	1.02335	0.998858	0.911936	0.889681	0.987382	1.06886	1.01506	1.0117	0.962033	0.990442	0.938263	1.12721	1.02404	0.943069	0.981801	1.05195	1.01629	0.283644	1.15134	0.949221	0.958774
	10	0.888994	0.936461	1.02665	1.01393	0.97985	1.08649	1.03923	0.996571	1.06647	0	0.959717	1.11075	0.94682	0.823654	0.911996	1.00103	0.868236	0.870289	0.852007	1.10527	0.944534	0.895261	0.891826	0.957652	0.994984	0.935806	0.801508	0.925154	0.831538	0.92788	0.893356	1.08135	0.960272	0.825922	0.86392	0.94963	0.92621	0.870921	0.901636	1.00263	1.17461	1.05319	0.877491	0.994842	1.12332	0.322827	0.914285	1.10758
	11	1.02339	1.07	1.07205	1.10864	0.877437	0.909456	1.03581	1.11507	0.889949	0.959717	0	0.894867	0.991477	1.11943	1.02321	0.859295	1.22827	1.0476	0.913549	0.849631	1.11938	0.89259	0.976576	0.949505	0.983157	1.05441	0.98406	1.05697	0.976344	0.84972	1.05411	0.94227	1.1086	1.06642	1.08881	1.02966	1.25195	1.04253	1.15239	1.13412	0.914579	0.883868	1.11483	1.09421	0.891168	1.02325	0.27369	0.8183
	12	1.07801	1.17883	0.948347	1.22565	0.908155	0.912241	0.902041	1.11613	1.02542	1.11075	0.894867	0	1.02377	1.27529	0.993346	1.00132	1.00944	1.24226	1.07072	0.892198	0.970397	0.934373	1.15266	1.043	1.07321	1.07564	1.05383	1.13646	1.21499	1.126	1.13273	0.916906	1.17219	1.08895	1.14455	1.23026	1.08685	1.28688	1.04638	1.16616	0.877992	0.854651	1.05299	1.12935	1.0357	1.11093	0.94491	0.295408
	13	0.968801	1.12137	1.01893	1.1114	0.96503	1.03076	1.09067	0.938821	1.02453	0.94682	0.991477	1.02377	0	0.936028	0.835486	1.09756	0.879718	0.742089	0.998477	1.12863	0.951247	0.90423	0.983826	0.90722	1.02386	0.948555	0.855476	1.10366	0.944484	0.894184	0.892215	0.979206	0.988956	0.803611	0.98424	0.947879	0.931521	1.16993	1.1298	1.03151	1.02661	0.995071	1.09597	0.888307	1.11006	1.08781	0.893466	1.03386
	14	0.863142	0.751494	0.912807	0.798209	1.24636	0.964206	0.869018	0.969666	0.856244	0.823654	1.11943	1.27529	0.936028	0	0.954121	0.993992	0.713504	0.662697	1.01501	1.07746	0.797511	1.10252	0.62606	0.79587	0.852618	0.84105	0.708957	0.837139	0.85429	0.973168	0.668361	1.00112	0.752474	0.766665	0.707318	0.755418	0.822552	0.659618	0.847358	0.818287	1.23082	1.19998	0.809347	0.886158	0.891141	0.837454	1.00199	1.26873
	15	1.04527	1.13589	0.969274	1.02431	1.06788	1.09817	0.978067	1.07232	1.09067	0.911996	1.02321	0.993346	0.835486	0.954121	0	1.11522	0.827602	0.930871	1.05578	1.06499	0.89409	0.942375	1.04895	0.978227	0.855499	1.00954	0.865368	1.10578	1.01668	1.05874	1.0096	0.920494	0.902735	0.928701	0.903378	0.979805	0.856581	1.04269	0.945568	0.933583	0.873172	1.01117	1.06326	1.01307	1.13161	0.969611	0.898988	1.06275
	16	0.984809	0.8564	0.915759	1.04343	0.924272	0.989987	1.02966	1.03089	0.915091	1.00103	0.859295	1.00132	1.09756	0.993992	1.11522	0	1.04954	1.13204	1.07106	0.774866	1.09468	0.887739	0.962757	0.965901	1.00217	1.04121	1.12082	0.994476	0.896846	0.994366	0.976667	1.12067	1.167	1.06029	0.990587	1.18438	1.04517	0.886883	1.09708	1.08825	1.0352	0.994495	1.0957	1.06116	0.92156	1.00261	0.952346	0.857305
	17	0.826384	0.819386	0.770172	0.939915	1.22855	0.820938	0.920477	0.92675	1.00019	0.868236	1.22827	1.00944	0.879718	0.713504	0.827602	1.04954	0	0.745316	1.1093	1.16455	0.666581	1.16078	0.893889	0.880714	0.677531	0.802334	0.891695	1.06819	1.02021	1.23603	0.86481	1.05001	0.719965	0.815222	0.797049	0.780603	0.682434	0.743802	0.712003	0.845069	1.0621	1.18064	0.926298	0.845482	1.05247	0.985018	1.0946	1.00069
	18	0.815256	0.897314	1.00681	0.953538	1.21211	0.907364	1.10364	0.91075	0.959402	0.870289	1.0476	1.24226	0.742089	0.662697	0.930871	1.13204	0.745316	0	0.976776	1.13359	0.802982	1.05781	0.774731	0.914136	0.895162	0.763957	0.743543	1.00416	0.822792	0.999441	0.787961	1.05547	0.723687	0.849488	0.865624	0.607282	0.809712	0.820322	0.937062	1.02898	1.29813	1.23245	0.951332	0.832308	0.970092	0.963666	0.874918	1.14352
	19	0.892154	1.01393	1.10106	1.06833	1.05958	0.989408	1.03172	1.03467	0.98094	0.852007	0.913549	1.07072	0.998477	1.01501	1.05578	1.07106	1.1093	0.976776	0	1.14185	1.04018	0.720634	1.04699	1.0656	1.07823	1.00684	0.891259	0.8225	1.01019	0.914943	1.03232	1.05822	0.903491	0.831479	1.02859	1.06388	1.11217	1.00103	0.989388	1.11175	1.20741	0.914387	0.961734	0.971552	1.00717	0.948715	0.907475	1.08717
	20	1.09186	1.01862	0.939781	1.04351	1.03329	0.968518	0.970907	1.0869	0.850664	1.10527	0.849631	0.892198	1.12863	1.07746	1.06499	0.774866	1.16455	1.13359	1.14185	0	1.10148	1.06195	1.03715	1.01313	0.995184	0.959164	1.09617	1.04782	1.00192	0.984119	0.965536	1.05464	1.13495	1.11465	1.0267	1.04998	1.07847	1.04567	1.04705	1.09672	0.983781	0.94168	1.07476	1.1126	0.897226	1.11279	0.914128	0.751439
	21	0.863176	0.942075	0.963637	0.978621	1.16103	0.864742	0.892337	0.961696	1.0021	0.944534	1.11938	0.970397	0.951247	0.797511	0.89409	1.09468	0.666581	0.802982	1.04018	1.10148	0	0.983624	0.869928	0.967463	0.798899	0.840195	0.770297	0.934361	1.02284	1.16876	0.871204	1.11852	0.808756	0.792508	0.870545	0.898988	0.743258	0.906377	0.8804	1.00202	1.16315	1.12199	0.809618	0.845475	0.983276	1.01707	0.96528	1.06026
	22	0.891184	1.04168	1.06761	1.12157	0.781195	1.12414	1.02122	1.17611	1.03283	0.895261	0.89259	0.934373	0.90423	1.10252	0.942375	0.887739	1.16078	1.05781	0.720634	1.06195	0.983624	0	0.972213	1.01098	1.08752	1.06146	0.902673	0.896065	1.00722	0.930203	1.06486	1.10939	1.03656	0.936706	1.11356	1.22399	1.01564	1.075	1.12183	1.13529	1.03737	0.98068	0.975291	1.11563	1.06791	0.956254	0.906862	0.975442
	23	0.801823	0.775477	0.959388	0.694704	1.01466	1.05058	0.939476	0.988837	0.843635	0.891826	0.976576	1.15266	0.983826	0.62606	1.04895	0.962757	0.893889	0.774731	1.04699	1.03715	0.869928	0.972213	0	0.978685	0.946461	0.956367	0.836201	0.782022	0.795495	0.953502	0.668712	1.02829	0.981981	0.952656	0.74479	0.892177	0.869391	0.720649	0.967675	0.798578	1.17852	1.2099	0.877032	0.96743	0.813198	0.836945	0.988665	1.12739
	24	0.932239	0.944777	0.861399	1.1024	1.07708	0.898949	0.981002	1.01575	0.953954	0.957652	0.949505	1.043	0.90722	0.79587	0.978227	0.965901	0.880714	0.914136	1.0656	1.01313	0.967463	1.01098	0.978685	0	0.879444	0.969515	0.875022	0.998638	1.0018	0.896377	0.860408	0.993148	0.890785	0.85615	1.03473	0.959637	0.987415	0.974266	1.00127	0.992577	1.01374	0.998786	0.945984	0.986592	0.994487	1.01865	0.977505	0.973193
	25	0.883729	0.954645	0.905165	0.896755	1.22377	0.868801	0.9603	0.946033	1.00593	0.994984	0.983157	1.07321	1.02386	0.852618	0.855499	1.00217	0.677531	0.895162	1.07823	0.995184	0.798899	1.08752	0.946461	0.879444	0	0.870735	0.850561	1.01065	1.05135	1.09956	0.99739	1.11129	0.757571	0.901161	0.759508	0.853113	0.912064	0.811688	0.820286	0.927947	0.976752	1.15958	0.932839	0.944312	1.04331	0.985427	0.932281	1.05537
	26	0.880669	0.985579	0.817332	0.971409	1.1517	0.966381	0.957766	0.997454	0.990438	0.935806	1.05441	1.07564	0.948555	0.84105	1.00954	1.04121	0.802334	0.763957	1.00684	0.959164	0.840195	1.06146	0.956367	0.969515	0.870735	0	0.782967	0.95125	1.05792	1.00537	0.885723	1.04344	0.816729	0.870847	0.794142	0.826553	0.830864	0.867056	0.784433	1.06711	1.11261	1.16198	0.919025	0.898712	1.02865	0.962561	0.931674	1.11396
	27	0.833425	0.881632	0.959463	1.08662	1.12574	0.994223	0.847322	1.0726	0.983542	0.801508	0.98406	1.05383	0.855476	0.708957	0.865368	1.12082	0.891695	0.743543	0.891259	1.09617	0.770297	0.902673	0.836201	0.875022	0.850561	0.782967	0	0.839146	0.989978	0.924373	0.918528	0.990194	0.822094	0.811143	0.824868	0.906726	0.855416	0.803854	0.857509	1.08229	1.21642	1.01115	0.748948	0.974743	0.985783	0.786766	0.87145	1.17603
	28	0.884625	0.860526	1.12135	0.904934	1.03553	0.984176	0.874703	1.05182	1.02335	0.925154	1.05697	1.13646	1.10366	0.837139	1.10578	0.994476	1.06819	1.00416	0.8225	1.04782	0.934361	0.896065	0.782022	0.998638	1.01065	0.95125	0.839146	0	1.05918	1.00563	0.891428	0.914526	0.827614	0.766504	0.819707	1.09186	1.05093	0.840247	1.02743	1.00224	1.16278	0.926509	0.811369	0.963903	0.92818	0.933373	1.06971	1.15653
	29	0.901152	0.921387	1.02355	0.941481	1.05898	1.09251	1.07607	0.936732	0.998858	0.831538	0.976344	1.21499	0.944484	0.85429	1.01668	0.896846	1.02021	0.822792	1.01019	1.00192	1.02284	1.00722	0.795495	1.0018	1.05135	1.05792	0.989978	1.05918	0	0.915169	0.95793	1.1169	1.05991	0.986784	0.943277	0.894112	0.954365	0.877751	0.973963	0.919324	1.1521	1.08085	1.03554	1.04799	0.998518	0.787052	0.976593	1.0926
	30	1.02829	0.960077	1.09728	1.06577	0.722193	1.06441	1.03585	1.05178	0.911936	0.92788	0.84972	1.126	0.894184	0.973168	1.05874	0.994366	1.23603	0.999441	0.914943	0.984119	1.16876	0.930203	0.953502	0.896377	1.09956	1.00537	0.924373	1.00563	0.915169	0	1.02551	0.923279	1.13397	1.00135	1.06356	1.02136	1.03908	1.03218	1.131	0.995468	0.931316	0.851572	0.953437	1.12656	1.00388	0.913427	0.92364	1.12021
	31	0.864033	0.824083	0.896797	0.8743	1.12787	1.04153	1.01325	1.04998	0.889681	0.893356	1.05411	1.13273	0.892215	0.668361	1.0096	0.976667	0.86481	0.787961	1.03232	0.965536	0.871204	1.06486	0.668712	0.860408	0.99739	0.885723	0.918528	0.891428	0.95793	1.02551	0	1.04923	0.97631	0.804358	0.93642	0.893009	0.815646	0.840576	0.935022	0.897825	1.27542	1.16931	0.841286	1.02044	0.909951	0.91853	0.980837	1.01713
	32	1.15174	1.0149	1.10136	1.06215	0.880436	1.02242	0.916618	1.02423	0.987382	1.08135	0.94227	0.916906	0.979206	1.00112	0.920494	1.12067	1.05001	1.05547	1.05822	1.05464	1.11852	1.10939	1.02829	0.993148	1.11129	1.04344	0.990194	0.914526	1.1169	0.923279	1.04923	0	1.02422	1.08182	1.13401	1.08587	1.16656	1.06384	1.09799	0.956848	0.851907	0.85014	1.02303	0.985047	1.0058	1.02843	1.00182	1.03348
	33	0.80951	0.917031	1.01458	0.955139	1.2917	0.916475	1.02356	0.910002	1.06886	0.960272	1.1086	1.17219	0.988956	0.752474	0.902735	1.167	0.719965	0.723687	0.903491	1.13495	0.808756	1.03656	0.981981	0.890785	0.757571	0.816729	0.822094	0.827614	1.05991	1.13397	0.97631	1.02422	0	0.779643	0.730784	0.698641	0.904049	0.812793	0.894991	1.02052	1.07703	1.1435	0.98477	0.851347	1.06175	1.00475	0.949117	1.19504
	34	0.819231	0.980291	1.02879	0.972353	1.17756	1.01152	0.997702	0.950393	1.01506	0.825922	1.06642	1.08895	0.803611	0.766665	0.928701	1.06029	0.815222	0.849488	0.831479	1.11465	0.792508	0.936706	0.952656	0.85615	0.901161	0.870847	0.811143	0.766504	0.986784	1.00135	0.804358	1.08182	0.779643	0	0.848518	0.9733	0.869197	0.943094	0.955039	1.01129	1.19924	1.07474	0.876851	0.890104	1.07593	0.949517	0.959541	1.10801
	35	0.848986	0.923377	0.946253	0.832459	1.30379	0.91494	0.868985	0.90459	1.0117	0.86392	1.08881	1.14455	0.98424	0.707318	0.903378	0.990587	0.797049	0.865624	1.02859	1.0267	0.870545	1.11356	0.74479	1.03473	0.759508	0.794142	0.824868	0.819707	0.943277	1.06356	0.93642	1.13401	0.730784	0.848518	0	0.821502	0.84433	0.729649	0.795513	0.947868	1.0468	1.08776	0.918974	0.920964	1.02473	0.902604	0.959095	1.15742
	36	0.818142	0.908802	1.03489	0.864228	1.20486	0.912067	0.971507	0.900072	0.962033	0.94963	1.02966	1.23026	0.947879	0.755418	0.979805	1.18438	0.780603	0.607282	1.06388	1.04998	0.898988	1.22399	0.892177	0.959637	0.853113	0.826553	0.906726	1.09186	0.894112	1.02136	0.893009	1.08587	0.698641	0.9733	0.821502	0	0.753636	0.823947	0.904178	0.868434	1.04978	1.18406	0.956673	0.931016	0.993364	0.932009	1.00645	1.06218
Sadness	1	0.39695	0.865204	0.877878	0.861997	1.09622	1.02901	0.979784	1.06529	0.990442	0.92621	1.25195	1.08685	0.931521	0.822552	0.856581	1.04517	0.682434	0.809712	1.11217	1.07847	0.743258	1.01564	0.869391	0.987415	0.912064	0.830864	0.855416	1.05093	0.954365	1.03908	0.815646	1.16656	0.904049	0.869197	0.84433	0.753636	0	0.830115	0.826366	0.842355	1.13164	1.22911	0.817388	1.04645	1.01602	0.854403	1.1468	1.09786
	2	0.803156	0.223375	0.970537	0.791606	1.13298	0.925999	0.983983	0.968303	0.938263	0.870921	1.04253	1.28688	1.16993	0.659618	1.04269	0.886883	0.743802	0.820322	1.00103	1.04567	0.906377	1.075	0.720649	0.974266	0.811688	0.867056	0.803854	0.840247	0.877751	1.03218	0.840576	1.06384	0.812793	0.943094	0.729649	0.823947	0.830115	0	0.811078	0.846937	1.1501	1.1456	0.889533	0.974558	0.940331	0.843165	1.03731	1.23519
	3	0.929049	0.977583	0.336472	0.819607	1.21201	1.01248	0.844857	0.996312	1.12721	0.901636	1.15239	1.04638	1.1298	0.847358	0.945568	1.09708	0.712003	0.937062	0.989388	1.04705	0.8804	1.12183	0.967675	1.00127	0.820286	0.784433	0.857509	1.02743	0.973963	1.131	0.935022	1.09799	0.894991	0.955039	0.795513	0.904178	0.826366	0.811078	0	0.796819	1.09142	1.15504	0.776073	0.956005	1.04207	0.853353	1.00523	0.992473
	4	1.0103	0.918946	0.875624	0.236294	1.00385	1.1104	0.815945	1.00846	1.02404	1.00263	1.13412	1.16616	1.03151	0.818287	0.933583	1.08825	0.845069	1.02898	1.11175	1.09672	1.00202	1.13529	0.798578	0.992577	0.927947	1.06711	1.08229	1.00224	0.919324	0.995468	0.897825	0.956848	1.02052	1.01129	0.947868	0.868434	0.842355	0.846937	0.796819	0	0.916221	1.13389	0.811101	1.08284	0.974158	0.91116	1.10731	1.15272
	5	1.17171	1.1366	1.00523	1.06801	0.54631	1.02632	0.907451	1.00358	0.943069	1.17461	0.914579	0.877992	1.02661	1.23082	0.873172	1.0352	1.0621	1.29813	1.20741	0.983781	1.16315	1.03737	1.17852	1.01374	0.976752	1.11261	1.21642	1.16278	1.1521	0.931316	1.27542	0.851907	1.07703	1.19924	1.0468	1.04978	1.13164	1.1501	1.09142	0.916221	0	0.87221	1.10958	1.04654	1.01342	1.18468	1.03275	0.897682
	6	1.17684	1.04036	1.11934	1.18861	0.896576	0.517034	0.905102	1.03133	0.981801	1.05319	0.883868	0.854651	0.995071	1.19998	1.01117	0.994495	1.18064	1.23245	0.914387	0.94168	1.12199	0.98068	1.2099	0.998786	1.15958	1.16198	1.01115	0.926509	1.08085	0.851572	1.16931	0.85014	1.1435	1.07474	1.08776	1.18406	1.22911	1.1456	1.15504	1.13389	0.87221	0	1.04935	1.08722	1.00016	1.19408	0.939111	0.898309
	7	0.88391	0.936468	0.914756	0.829754	1.03821	1.0128	0.341736	1.00189	1.05195	0.877491	1.11483	1.05299	1.09597	0.809347	1.06326	1.0957	0.926298	0.951332	0.961734	1.07476	0.809618	0.975291	0.877032	0.945984	0.932839	0.919025	0.748948	0.811369	1.03554	0.953437	0.841286	1.02303	0.98477	0.876851	0.918974	0.956673	0.817388	0.889533	0.776073	0.811101	1.10958	1.04935	0	1.01765	1.00108	0.827685	1.05778	1.05818
	8	1.03024	0.993764	0.97686	1.02092	1.0812	0.950212	0.990192	0.270227	1.01629	0.994842	1.09421	1.12935	0.888307	0.886158	1.01307	1.06116	0.845482	0.832308	0.971552	1.1126	0.845475	1.11563	0.96743	0.986592	0.944312	0.898712	0.974743	0.963903	1.04799	1.12656	1.02044	0.985047	0.851347	0.890104	0.920964	0.931016	1.04645	0.974558	0.956005	1.08284	1.04654	1.08722	1.01765	0	1.00787	1.10089	1.04197	1.10584
	9	0.924332	0.827081	0.987569	0.927468	0.967194	0.965631	1.00429	0.980919	0.283644	1.12332	0.891168	1.0357	1.11006	0.891141	1.13161	0.92156	1.05247	0.970092	1.00717	0.897226	0.983276	1.06791	0.813198	0.994487	1.04331	1.02865	0.985783	0.92818	0.998518	1.00388	0.909951	1.0058	1.06175	1.07593	1.02473	0.993364	1.01602	0.940331	1.04207	0.974158	1.01342	1.00016	1.00108	1.00787	0	1.10929	0.978398	0.991347
	10	0.885088	0.930421	0.97165	0.904593	1.0012	1.28424	0.986708	1.07518	1.15134	0.322827	1.02325	1.11093	1.08781	0.837454	0.969611	1.00261	0.985018	0.963666	0.948715	1.11279	1.01707	0.956254	0.836945	1.01865	0.985427	0.962561	0.786766	0.933373	0.787052	0.913427	0.91853	1.02843	1.00475	0.949517	0.902604	0.932009	0.854403	0.843165	0.853353	0.91116	1.18468	1.19408	0.827685	1.10089	1.10929	0	0.998769	1.16569
	11	1.02925	1.11758	0.98779	1.03164	1.03205	0.913719	1.05328	1.13961	0.949221	0.914285	0.27369	0.94491	0.893466	1.00199	0.898988	0.952346	1.0946	0.874918	0.907475	0.914128	0.96528	0.906862	0.988665	0.977505	0.932281	0.931674	0.87145	1.06971	0.976593	0.92364	0.980837	1.00182	0.949117	0.959541	0.959095	1.00645	1.1468	1.03731	1.00523	1.10731	1.03275	0.939111	1.05778	1.04197	0.978398	0.998769	0	0.965215
	12	1.0457	1.15323	0.930981	1.23777	0.973057	0.875945	0.921534	1.02407	0.958774	1.10758	0.8183	0.295408	1.03386	1.26873	1.06275	0.857305	1.00069	1.14352	1.08717	0.751439	1.06026	0.975442	1.12739	0.973193	1.05537	1.11396	1.17603	1.15653	1.0926	1.12021	1.01713	1.03348	1.19504	1.10801	1.15742	1.06218	1.09786	1.23519	0.992473	1.15272	0.897682	0.898309	1.05818	1.10584	0.991347	1.16569	0.965215	0
	13	0.965146	1.15417	1.02759	1.14798	0.897661	1.03956	1.1049	0.994636	1.05595	0.921554	0.878724	0.957681	0.173362	1.05297	0.924884	0.984632	0.976966	0.874688	0.922996	1.08312	0.994295	0.796751	1.02458	0.960776	1.04954	1.04197	0.916223	1.06452	0.950903	0.90702	0.882136	1.06139	1.13447	0.842516	1.08295	1.05971	0.993697	1.19137	1.10804	1.05784	1.11128	0.986814	1.0789	0.945713	1.09235	1.05046	0.879214	0.915648
	14	1.04851	0.832642	0.879231	0.870355	1.02526	1.03325	0.837439	0.99152	0.915078	0.891814	1.06792	1.12135	0.982767	0.309583	0.966685	0.997518	0.852717	0.863715	1.13247	1.00791	0.941773	1.10859	0.764118	0.831743	0.96959	0.943122	0.893496	1.00459	0.895413	0.942219	0.773704	0.928394	0.993025	0.936688	0.836819	0.972475	0.940087	0.771832	0.857148	0.836406	1.04006	1.13851	0.856234	0.922712	0.97549	0.882634	1.01472	1.09015
	15	1.0108	0.946782	0.976285	0.86009	1.04995	1.13204	1.04042	0.98239	0.963503	0.841192	0.905322	1.22253	1.10935	0.890432	0.626814	0.998919	0.999588	0.94947	0.998956	0.99099	0.990658	0.985561	0.900164	0.96222	0.853689	0.971354	0.903816	0.993827	0.95461	0.961321	1.0298	1.07139	0.920334	1.01997	0.867405	0.936401	0.994908	0.828136	0.85888	0.891856	0.95917	1.14737	0.965611	1.00211	0.952996	0.843681	0.884134	1.19716
	16	0.993986	0.823011	0.99441	0.956607	0.975224	0.942983	0.904088	0.970519	0.889311	1.00017	0.869422	1.00545	1.14108	0.959085	1.1397	0.336183	0.949816	1.07123	1.1851	0.745381	1.03841	1.10355	0.916778	0.991744	0.952817	1.02972	1.1869	1.02219	0.839079	1.03524	0.955447	0.967509	1.10669	1.09812	0.918675	0.958832	0.997855	0.828935	1.03119	0.912061	0.942758	0.97904	1.02731	1.07467	0.888654	1.01719	1.035	0.746487
	17	0.970384	0.975221	0.808006	1.06186	0.962295	1.06134	0.94989	0.951511	0.951278	1.06368	1.11575	0.929567	0.751199	0.898106	0.824311	0.966773	0.616153	0.844213	1.19673	0.996401	0.964821	1.06326	0.96943	0.882379	1.01999	0.923877	0.950206	1.13931	0.949468	1.07708	0.925985	0.92457	0.962184	1.05299	1.01857	0.919357	0.823168	1.03185	0.936111	0.903695	0.904802	1.04474	1.06242	0.952301	0.951328	1.0355	1.116	0.888434
	18	0.872199	0.822508	1.0052	0.989225	1.24613	0.868677	0.976753	0.822049	1.0024	0.873248	1.08414	1.23919	0.809761	0.710781	1.02456	1.0169	0.763392	0.356834	1.04398	1.0917	0.909667	1.19998	0.83263	0.954773	0.94447	0.83806	0.861583	0.857196	0.83444	1.02809	0.750527	0.883133	0.745686	0.855196	0.796535	0.655505	0.848776	0.759151	0.888081	1.01113	1.2088	1.09301	0.938293	0.798285	0.965028	0.946974	0.976289	1.06075
	19	0.926237	0.982863	0.951433	0.940792	1.25038	0.963198	0.992416	0.977008	0.995293	0.944838	0.985656	0.992647	1.09063	0.932834	1.0633	0.993124	0.953757	0.974229	0.404405	0.969037	1.06101	0.960584	1.0255	1.04866	0.891415	0.886528	0.87754	0.907781	1.04236	1.05657	1.00475	1.1172	0.794211	0.956206	0.840165	0.98219	1.0645	0.906217	0.824198	1.01826	1.15012	1.03467	0.981637	0.979781	0.972004	0.973176	0.896381	0.987055
	20	1.05919	0.952763	0.997997	1.09708	0.999518	0.958995	0.971727	1.05993	0.840226	1.11276	0.8249	0.865711	1.11862	1.18309	1.11392	0.68061	1.20974	1.20637	1.03576	0.246915	1.08717	0.98154	1.00656	1.04894	1.08311	1.11746	1.09144	1.04371	0.942957	0.984398	1.06763	1.11667	1.23146	1.12894	1.08672	1.17705	1.14959	1.01476	1.13547	1.11886	0.993045	0.862366	1.10383	1.10647	0.834038	1.11918	0.971265	0.722799
	21	0.94104	0.910728	0.885613	0.830912	1.13836	0.971283	0.992206	1.06178	1.12574	0.916242	1.10525	1.13787	1.00656	0.781411	0.94592	1.1214	0.750745	0.859635	1.08392	1.08239	0.390217	1.07347	0.872078	0.904781	0.862526	0.887567	0.895318	1.01612	0.949277	1.06538	0.760699	1.17572	0.841193	0.852831	0.904768	0.81911	0.756578	0.81217	0.829258	0.773974	1.11395	1.1208	0.799895	1.02222	1.08949	0.885257	0.997311	1.14499
	22	0.980334	0.976486	1.05884	1.13272	0.791708	1.04465	1.01407	1.12751	0.991273	0.857109	0.806008	0.921659	1.00846	1.15959	1.03251	0.780021	1.18051	1.15088	0.748321	0.952137	1.06384	0.26055	1.01566	1.06211	1.05316	1.07251	0.972714	0.917833	1.02826	0.970965	1.05272	1.09974	1.11486	1.00288	1.13102	1.25058	1.13179	1.00372	1.08691	1.17459	1.07295	0.966409	1.01137	1.09519	0.991122	0.964254	0.908942	0.911553
	23	0.863747	0.786963	0.953305	0.686004	1.09955	1.0752	0.947939	0.992105	0.972237	0.811631	1.07827	1.25873	1.09646	0.620574	1.01103	0.962962	0.834896	0.766978	0.965056	1.09681	0.809627	1.01957	0.290982	0.940574	0.888603	0.863033	0.755559	0.746447	0.798703	1.02763	0.673122	1.1325	0.83308	0.853709	0.749019	0.867523	0.826768	0.660342	0.844912	0.81262	1.29722	1.20539	0.797205	0.949558	0.897693	0.734282	1.00029	1.24675
	24	1.00506	0.924935	0.927094	1.07508	0.978087	1.01143	0.935014	1.07679	0.904469	0.969457	0.892241	1.06785	1.02016	0.818756	1.02054	0.887633	1.06865	1.01935	1.03859	0.950328	1.02477	0.952276	0.986866	0.320844	1.01218	1.05356	0.853377	0.962343	0.975679	0.813067	0.841765	1.01211	1.05612	0.961292	1.12099	1.07341	1.0239	0.992144	0.975068	0.982318	1.04295	0.925439	0.845392	1.09601	0.89391	0.935564	0.931988	0.94532
	25	0.934308	1.00571	0.975935	1.06269	1.15263	0.779581	1.0513	0.919295	0.926848	1.0895	0.943711	0.890956	0.972713	0.964211	0.963739	0.958451	0.797705	1.01574	1.14638	0.860928	0.905613	1.13094	1.01942	0.933764	0.316428	0.909559	0.987142	1.04889	1.11416	1.14561	1.04037	1.09072	0.871108	0.940073	0.87698	0.9333	1.02394	0.982998	1.06179	1.11178	0.914402	1.03289	1.13376	0.939835	0.998847	1.13068	0.952002	0.918749
	26	0.951398	1.05048	0.964597	0.985988	1.15388	0.973842	0.96487	0.968688	1.0029	0.82795	0.952394	1.09321	0.916027	0.807133	0.955276	0.997513	0.885342	0.653899	0.982943	0.989173	0.80723	1.00127	0.909936	1.03825	1.05917	0.447729	0.791024	1.02016	0.866649	1.08617	0.863707	0.988989	0.828373	0.876721	0.85056	0.759595	0.909027	0.927694	0.879146	1.04403	1.15849	1.05335	0.99633	0.889809	1.0022	0.945561	0.845663	1.05515
	27	0.861678	0.88351	0.964254	1.14483	1.01417	1.05363	0.910038	1.12132	0.946233	0.799197	0.985119	0.982148	0.766531	0.78483	0.758658	1.12257	0.86716	0.822778	0.961225	1.08221	0.835749	0.868283	0.925829	0.788455	0.928785	0.910145	0.226173	0.974888	0.99865	0.860838	0.888415	0.926463	0.869465	0.888178	1.00236	0.951342	0.86171	0.896704	0.990227	1.03925	1.08564	0.969696	0.827299	1.04949	0.979735	0.788029	0.933598	1.12223
	28	0.921386	0.845777	0.979424	0.945871	0.943239	1.11586	0.970883	1.07488	1.07225	0.907543	1.19764	1.06647	1.07758	0.804255	0.973129	0.994552	0.889833	0.999281	1.03563	1.06271	1.01973	0.959712	0.879034	0.985206	1.0285	0.895037	0.938523	0.445389	0.982436	0.975356	0.929012	0.941258	0.919448	0.8897	0.8561	1.00203	0.898372	0.778897	0.891386	0.865508	1.00036	1.05814	0.882571	1.05387	1.01589	0.856843	1.16372	1.14434
	29	0.894464	1.05915	0.899132	0.885363	1.23109	1.03946	1.01392	0.939817	1.09202	0.874954	1.11417	1.20981	0.838424	0.743334	0.910622	1.04758	0.82438	0.685767	0.994219	1.15612	0.761725	1.03743	0.748776	0.920643	0.867468	0.901777	0.805116	0.982344	0.362539	1.01155	0.866223	1.19477	0.877253	0.821862	0.849727	0.888936	0.870321	0.938357	0.808233	0.939052	1.2401	1.15478	0.940949	0.891144	1.0199	0.830548	0.956487	1.17261
	30	1.12105	0.901404	1.07673	1.02615	0.743212	1.1116	0.983893	1.05411	0.925161	0.92288	0.91254	1.06664	0.945222	0.965961	1.04532	0.936811	1.2136	1.05223	1.04653	0.921248	1.10784	1.03246	0.964675	0.928712	1.1957	1.06032	0.945203	1.03433	0.923387	0.224897	0.951659	0.918744	1.22008	0.989791	1.12142	1.02762	0.998953	0.993096	1.10818	0.880692	0.947803	0.903041	0.877668	1.14681	0.964008	0.895533	0.987306	1.05573
	31	0.869045	0.821221	0.999005	0.898987	1.02351	1.08855	1.02158	1.01398	0.944736	0.953465	1.07935	1.11482	0.947083	0.786055	1.03836	1.03485	0.931789	0.824971	0.998367	1.08571	0.841578	1.02886	0.830438	0.924563	1.03149	0.969058	0.88977	0.898414	0.891906	1.01886	0.396251	1.0545	0.995056	0.802963	1.0188	0.937876	0.790351	0.840758	0.918522	0.872532	1.24195	1.18789	0.84438	0.998749	0.945766	0.891176	1.0081	1.02848
	32	1.10665	0.941566	1.06001	0.967278	0.909	1.08712	0.961144	0.975281	1.05449	0.994031	0.98778	1.01025	1.05211	0.965029	1.02362	1.04829	1.05529	1.00202	1.0717	1.06871	1.10877	1.12338	0.986281	1.0343	1.08775	1.01692	0.9611	0.928838	0.995379	0.960945	1.03738	0.269951	1.03724	1.12631	1.10888	1.0143	1.12296	0.932102	1.03301	0.900439	0.955704	0.990204	0.972767	0.942469	1.01837	0.870257	1.01774	1.08074
	33	0.922778	1.00462	1.0545	0.976952	1.17825	1.0113	1.03829	0.915678	0.97635	1.07589	0.9662	1.00793	1.17242	1.05078	0.952857	0.978124	0.978823	1.0373	0.973608	0.929377	0.992719	0.987502	0.980681	1.02899	0.91179	1.01636	1.04118	0.947043	1.06259	1.14594	1.144	1.01429	0.514414	1.07505	0.956419	0.876426	1.0317	0.993533	1.05437	1.06309	1.00494	1.15096	1.0969	0.945751	0.917965	1.02098	1.0086	0.974808
	34	0.99837	1.0352	0.996034	1.03575	1.15107	0.894079	0.964007	0.94482	0.983605	0.93677	1.07243	0.93139	0.914878	0.792152	0.891966	1.08532	0.793093	0.873403	0.936674	1.03946	0.890414	1.09231	1.05648	0.886173	0.906308	0.835583	0.946248	0.905955	1.08126	1.04196	0.925216	0.964261	0.81101	0.509407	0.872583	0.903047	0.990391	1.00063	0.958731	1.01325	1.05125	0.936687	0.980997	0.952374	1.04697	1.0526	1.01124	1.01257
	35	0.934589	0.953425	0.950876	1.01333	1.25273	0.951678	0.965881	0.923242	0.983343	0.939635	1.04863	1.01225	1.06152	0.900994	0.935447	0.892639	0.819509	1.1249	1.12486	0.885656	1.01348	1.13978	1.02415	0.982306	0.657128	0.831224	0.959211	0.98245	1.07081	1.06985	1.02359	1.11041	0.814263	0.95687	0.344375	0.99029	0.968677	0.814779	0.840317	1.05766	0.902535	1.06895	1.03111	1.02483	1.06144	0.997174	1.01461	0.978854
	36	0.97989	0.954886	1.0867	0.95519	0.973549	0.944368	0.909815	0.950557	0.807072	1.06369	0.889853	1.15132	0.918275	0.931349	0.990061	1.04031	0.988063	0.854986	1.09425	0.870102	1.13609	1.2286	1.01108	0.988345	1.0468	1.00622	1.07503	1.1674	0.90683	0.84566	0.995618	0.87229	0.965855	1.12843	0.9954	0.386872	0.890242	0.985135	1.07061	0.906237	0.80791	0.950504	1.01191	1.01342	0.912992	1.06327	1.00548	0.952738
Happinness	1	0.436135	0.939239	1.1061	1.05114	1.04483	1.01324	0.982842	1.0117	0.95211	0.901135	0.947852	1.00909	1.01078	1.0331	1.14268	0.932463	0.986778	0.908761	0.864396	1.04466	0.968359	0.931999	0.999425	1.05761	1.12847	0.973991	0.938447	0.873808	0.855107	1.01971	0.970047	1.10174	0.948994	0.900608	0.94643	0.903317	0.649929	0.94778	1.01157	1.13509	1.17112	0.997054	0.944282	1.01092	0.985423	0.90855	1.01116	0.898056
	2	0.703608	0.559554	0.893833	0.826085	1.30704	0.840516	0.966169	0.962036	0.995099	0.814728	1.16537	1.24855	1.09405	0.614459	0.899445	1.06129	0.568906	0.699064	0.995921	1.1265	0.721964	1.10295	0.793532	0.879951	0.609481	0.779161	0.684609	0.885908	0.899419	1.16531	0.878358	1.16621	0.594837	0.830915	0.600358	0.701467	0.707746	0.366955	0.661189	0.886974	1.23451	1.22316	0.842254	0.914598	0.983347	0.888222	1.01794	1.20722
	3	0.916527	1.01945	0.726468	0.83952	1.27184	0.847428	0.873745	0.876516	1.08349	0.910494	1.02994	1.04805	1.15934	0.872304	1.00864	1.10932	0.742299	0.899236	0.953635	1.08166	0.805542	1.14425	0.943303	1.03598	0.732357	0.843118	0.913479	0.913382	0.931695	1.17337	1.02637	1.09603	0.785772	0.870805	0.707023	0.861745	0.995159	0.824317	0.31535	0.911521	1.08084	1.09906	0.848852	0.856051	1.01237	0.978457	0.888437	1.00448
	4	0.813306	0.86967	0.837585	0.289753	1.29948	0.978196	0.852513	0.997455	1.07303	0.953244	1.14578	1.19435	1.17632	0.723478	0.987713	1.14414	0.716845	0.84337	0.999946	1.12828	0.795105	1.15521	0.782313	1.02963	0.714995	0.844752	0.925436	0.971483	0.982133	1.16293	0.892434	1.15884	0.736722	0.928262	0.723358	0.679776	0.728444	0.679815	0.606346	0.379486	1.11016	1.25623	0.797081	0.998223	0.984834	0.854854	1.03769	1.18791
	5	0.967919	1.05073	1.22181	1.14014	0.855691	0.88225	0.991386	0.860484	0.904543	1.05275	0.903207	0.964291	1.08645	1.15322	1.16906	0.966233	1.12545	1.0374	1.01877	0.934331	1.1092	0.951975	1.08472	1.05398	1.00738	1.06602	1.17191	0.977939	1.01836	1.05076	1.13692	1.00884	1.03877	1.15361	0.976744	0.910566	1.11755	1.056	1.2362	1.17803	0.75922	0.906125	1.1306	0.931767	0.96201	1.11866	1.0595	0.881369
	6	0.955238	0.921338	0.983506	1.04856	1.05215	0.505726	1.04028	1.02891	0.89579	0.944009	0.916089	0.903346	1.06724	1.05838	1.09732	1.00563	0.950802	1.05461	0.906849	0.952195	0.988758	1.07938	1.19097	1.00619	0.889307	0.937667	1.02606	1.0532	1.08536	0.998746	1.032	1.00488	0.966248	0.999299	0.937295	0.986602	1.06221	0.941323	0.87887	1.08367	0.975086	0.486675	1.04957	1.08208	0.964704	1.10542	0.892684	0.851273
	7	0.945213	1.13899	0.959056	0.803436	1.11435	1.05971	0.574666	1.10074	1.04903	0.915577	0.982645	0.974088	1.1447	0.863948	0.899178	0.936799	0.947952	1.06233	1.1039	1.00876	0.937544	0.973494	0.895156	0.992789	0.817801	0.978881	0.8081	0.873668	1.07088	1.04435	1.00028	0.975102	0.992559	1.00519	0.835145	0.989054	0.909889	0.959416	0.859263	0.84504	1.06223	1.04776	0.592322	1.06435	0.984879	0.826242	0.965303	1.03393
	8	0.953656	0.859125	1.06158	0.988978	1.10167	0.943284	1.03151	0.567463	0.886837	1.00744	0.980379	1.10311	1.09971	1.02021	1.20913	0.882913	1.00476	1.0949	1.03951	0.879863	1.21838	1.1641	0.993796	1.09374	0.888213	0.880381	1.19412	1.03791	0.957124	1.03135	1.07007	0.986758	0.992417	1.13083	0.897739	0.892648	1.07393	0.872636	0.996071	1.03591	1.00391	1.03728	1.04163	0.828192	0.927067	1.02669	1.1079	0.973279
	9	0.958252	0.863257	0.985948	0.94418	1.02503	1.00983	0.882907	0.930515	0.478761	0.990194	0.944201	1.12905	1.10698	0.785955	1.0432	1.00039	0.987343	0.856675	1.0589	1.01254	0.952875	1.089	0.872943	0.863262	0.968759	1.07728	1.0035	1.00604	0.877921	0.934775	0.972194	0.990104	0.950808	1.09697	0.956482	0.833935	0.937154	0.927918	0.957082	0.896946	1.00018	1.03277	0.923987	0.99848	0.440914	0.989616	1.04318	0.982932
	10	0.848532	1.00159	1.07498	1.03732	1.09311	1.10627	1.1367	1.01601	1.17776	0.521096	1.02904	1.10576	1.07012	0.939548	1.04586	1.07478	1.00369	0.898016	0.700225	1.22723	0.910389	0.848282	0.974476	0.969197	0.953515	0.99791	0.846555	0.781576	0.894766	0.997891	1.01833	1.16014	0.819552	0.778855	0.955844	1.03739	0.99206	0.934485	0.902714	1.13111	1.28592	1.08386	0.92752	0.976368	1.10507	0.511967	0.946501	1.1718
	11	0.925354	1.05031	0.9441	0.969462	1.01216	1.17367	1.06177	1.14257	1.02805	0.783326	0.664764	1.1527	0.974688	0.902385	0.907531	0.953552	1.07657	0.814735	0.825875	0.977097	1.01562	0.839179	0.833703	0.95764	0.966383	0.958295	0.745939	1.00767	0.771429	0.83323	0.830823	1.10075	1.00494	0.949739	0.988023	1.02794	0.960345	0.902196	0.862273	1.00665	1.19847	1.13	0.890929	1.08575	1.01558	0.755805	0.58328	1.08521
	12	1.01716	0.993661	0.940129	1.16011	0.998273	0.903726	0.855421	0.988994	0.954786	1.102	0.890904	0.792661	0.996024	1.07295	1.08698	0.73742	0.978303	1.08215	1.07533	0.773146	1.0897	1.01694	1.00583	0.882765	1.05058	1.10368	1.12491	0.956317	0.9352	1.05162	0.922099	0.945891	1.13953	1.07061	1.07832	1.02663	1.07436	1.05251	1.01289	1.03499	0.94671	0.877826	1.00623	1.04062	0.949904	1.12097	1.0917	0.321277
	13	0.933116	1.10783	1.03689	1.03401	1.12953	0.981625	1.03442	0.82559	1.09733	0.8841	1.11831	1.21908	0.369024	0.873177	0.853308	1.24611	0.840006	0.69592	0.966027	1.28413	0.862165	1.06628	0.980881	0.899093	0.958447	0.929008	0.856155	0.99609	0.923185	0.941238	0.909233	0.898908	0.796525	0.797532	0.869423	0.816483	0.91826	1.04903	0.939205	0.942927	1.05218	1.0356	0.949897	0.82556	1.15688	1.02385	0.946785	1.17176
	14	0.895268	0.797386	0.929655	0.794833	1.28195	0.957197	0.913137	1.03919	0.970263	0.906971	1.08127	1.21445	1.10063	0.355998	0.990745	0.902328	0.747375	0.856464	0.996944	1.07559	0.884863	1.10977	0.707478	0.911976	0.769169	0.947288	0.888851	0.826785	0.94057	1.09091	0.829343	0.974865	0.712125	0.86648	0.729828	0.809213	0.845335	0.675811	0.88268	0.866416	1.10534	1.16396	0.903573	0.981871	0.965934	0.86028	1.00368	1.22557
	15	0.97209	0.956498	1.05336	0.835606	1.08027	1.09175	1.02717	1.02081	1.0047	0.873067	0.984681	1.19516	1.03498	0.833314	0.758789	1.16716	1.07096	0.774738	0.812333	1.10995	0.896845	0.921607	0.915282	1.04568	0.991845	1.0112	0.81878	0.838033	0.912022	0.901214	1.00457	1.04123	0.908857	0.877695	0.918796	0.893112	0.937124	0.91572	0.854635	0.902715	1.11158	1.05706	0.916517	1.00819	0.922874	0.904487	0.914231	1.16756
	16	0.957655	0.808094	0.983728	0.926433	0.926788	1.03136	0.962294	0.962549	0.9539	0.944212	0.927012	1.04291	1.0643	0.918855	1.13765	0.420011	0.966693	0.997614	1.14534	0.845459	1.04119	1.05566	0.866293	1.05509	1.07686	1.04842	1.1619	0.879574	0.85231	1.07508	0.885879	0.946612	1.10164	1.02134	0.947739	1.01157	0.953877	0.81513	1.06485	0.889604	1.0326	0.986905	1.03278	1.01172	0.913468	0.946818	1.04769	0.837288
	17	0.85562	0.885723	0.914232	0.977407	1.1584	0.999082	0.871719	0.933843	0.949901	0.846577	1.16501	1.16697	0.909769	0.751833	0.925428	1.05541	0.489741	0.765079	0.97769	1.0638	0.882308	1.09405	0.90469	0.945151	0.884733	0.868004	0.878972	0.910121	0.954271	1.09567	0.875121	0.952917	0.73567	0.899933	0.822168	0.758033	0.74265	0.903615	0.780031	0.924502	1.07042	1.07489	0.874653	0.928998	0.979302	0.91531	1.13253	1.00425
	18	1.01432	0.811502	0.972782	1.1117	1.03164	0.901623	0.922847	0.838731	0.941913	0.95599	1.0501	1.02863	0.95871	0.939579	1.06012	0.909774	0.88507	0.972373	1.12524	0.991758	1.00779	1.19972	0.968932	0.946804	1.09504	1.03642	1.02223	0.931608	0.94725	0.985259	0.873488	0.908121	1.01022	0.956122	0.946467	0.908585	0.934467	0.845576	0.909436	1.00139	0.945118	0.947966	0.973516	0.900199	0.945369	0.998754	1.09753	0.856778
	19	0.929544	0.833511	0.961786	0.870748	1.14763	0.957198	1.02599	0.996558	1.03722	0.902907	1.0428	1.0888	1.08933	0.877286	1.10047	0.897833	0.939523	0.954706	0.722997	1.04001	0.95443	1.03041	0.900694	0.949351	0.87647	1.04029	1.08976	0.867892	0.892429	1.05978	0.781465	1.17377	0.983438	0.849117	0.919799	1.00199	1.02011	0.815649	0.944646	0.899303	1.2255	1.08564	0.896118	1.04885	1.00671	0.954861	1.08121	0.985877
	20	0.978793	1.05266	0.901664	1.00497	1.11481	1.0744	1.03613	1.17622	1.00165	0.864271	0.936179	1.01243	1.01786	0.956762	0.966559	0.900273	1.02704	1.0287	1.01812	0.635265	0.95538	0.89079	0.95175	0.973372	0.873715	0.958687	0.908409	1.07168	0.943371	1.01297	0.809292	1.15169	1.06148	1.04139	0.976425	1.00676	0.986023	0.964704	0.837569	1.02424	1.17071	1.11484	0.9132	1.15334	1.03447	0.814843	0.870037	0.927
	21	0.907045	1.02683	0.956575	0.864428	1.07433	1.01818	1.02113	1.08706	1.15844	0.892027	1.10244	1.09982	0.979804	0.871237	0.980772	1.15323	0.90915	0.760983	0.829956	1.14782	0.494445	0.919769	0.906798	1.0582	1.02336	0.887678	0.833095	0.897	0.940244	1.05437	0.799656	1.15717	0.91418	0.822284	0.952473	0.890267	0.798222	0.98309	0.830911	0.916229	1.2974	1.13245	0.848593	0.963194	1.08046	0.855476	0.944538	1.12842
	22	1.07139	1.07388	1.02342	1.22703	0.748952	1.02008	1.00878	1.10243	0.969585	1.04885	0.969808	0.857804	0.973803	1.2405	0.969833	0.946791	1.18108	1.21254	0.820965	0.911078	1.12254	0.558902	1.24637	1.04603	1.14018	1.06213	1.03447	0.989945	1.17744	0.942148	1.07258	0.881455	1.11823	0.995042	1.20579	1.2594	1.10925	1.19103	1.11594	1.23493	0.862442	0.779463	1.03398	1.01358	1.09486	1.13613	0.966457	0.896339
	23	1.03016	1.03049	1.02216	0.857021	1.10941	1.02964	0.906843	0.996232	1.15081	0.920297	1.00822	1.08408	1.17967	0.975454	0.924662	1.01531	1.0174	1.04009	0.945924	1.06916	0.997427	1.069	0.9197	1.01963	0.928177	0.935511	0.87641	0.900196	0.957855	1.10265	1.04008	1.02314	0.810663	0.969219	0.806317	0.956977	1.01716	0.855236	0.849093	0.969945	1.01133	0.958228	0.976855	0.970082	1.07302	0.829001	0.968401	1.1135
	24	1.18245	1.0558	1.05914	1.09494	0.884894	1.02075	0.894849	1.07128	1.00973	1.08358	0.833536	0.91451	1.06198	1.10435	0.986996	0.877173	1.24824	1.18674	0.975729	0.966859	1.14212	0.898146	1.12149	0.837737	1.20227	1.21731	0.985527	1.02379	1.06048	0.939255	1.10726	0.940505	1.1821	1.14148	1.11479	1.24872	1.13923	1.07707	1.01381	1.04352	0.893855	0.783118	0.990256	1.07898	0.95073	1.03974	0.896044	0.802442
	25	0.837719	0.990589	0.97186	0.926064	1.26413	0.937319	1.0039	0.956919	1.01109	0.93964	0.986976	1.14473	1.13854	0.898588	0.958984	0.987348	0.797954	0.861514	0.905334	1.08351	0.782734	1.00542	1.01103	0.956066	0.264957	0.908202	0.881652	0.993477	0.99697	1.12357	0.993904	1.20648	0.747917	0.912211	0.844175	0.854284	0.921497	0.854974	0.780108	1.01259	1.18454	1.18911	0.912187	0.964098	0.982146	0.921807	0.947744	1.05055
	26	0.933314	0.905506	1.00801	0.957586	1.10013	0.984399	1.0482	0.967927	0.919553	0.772424	0.955389	1.07708	0.95156	0.851811	1.09546	0.956313	0.983636	0.682412	0.903941	0.998061	0.867554	1.01494	0.843517	1.03945	1.0809	0.777361	0.759375	1.00896	0.82202	1.06986	0.820777	1.00551	1.00799	0.938678	0.943506	0.885311	0.957798	0.860102	0.885945	1.0723	1.34327	1.08546	0.961974	0.935739	0.871321	0.836492	0.893546	1.05385
	27	0.769383	0.975263	0.970682	0.904289	1.24235	0.972407	0.935103	1.0446	1.07139	0.751132	1.02437	1.13273	0.950216	0.778192	0.7944	1.02561	0.648665	0.77144	0.838859	1.24618	0.6376	0.844159	0.857529	0.903532	0.658054	0.84716	0.518154	0.918314	0.910909	1.16911	0.888866	1.20641	0.696777	0.766538	0.739103	0.825576	0.78241	0.795995	0.783964	0.909399	1.21675	1.2386	0.836529	0.929506	1.10774	0.84161	0.903072	1.11338
	28	0.872699	0.896713	1.13889	0.892572	1.14676	0.941259	0.839087	0.98568	0.974614	0.906589	0.928598	1.08364	1.21717	0.86698	1.15414	0.942125	1.02886	0.970186	0.81933	1.03717	0.828314	0.96362	0.758943	1.01647	0.920009	0.981619	0.844496	0.356447	0.993943	1.05523	0.880185	0.986951	0.85826	0.855203	0.829479	1.05895	1.07205	0.832233	0.952185	1.03193	1.23107	1.06248	0.80207	0.933515	0.897165	0.870808	0.9939	1.03507
	29	1.00735	0.973768	1.01545	1.15242	0.925232	1.15399	1.03086	1.11748	0.887181	0.814686	0.937798	0.933981	1.08235	1.05768	0.936673	0.842064	1.11663	1.15682	1.02519	0.833029	1.21898	0.933394	1.09857	0.946377	1.10361	0.996645	0.9774	1.09702	0.792772	0.956046	1.02102	0.979984	1.13737	1.0455	1.06316	1.16612	1.03571	0.96668	1.01653	1.07324	0.941762	1.00056	1.08909	1.16969	0.955329	0.784919	1.01953	0.911498
	30	0.898806	0.844901	1.11108	1.00872	0.82956	1.03504	1.04072	1.01097	0.909045	0.793075	0.902413	1.2435	0.911174	0.883498	1.03668	0.973903	1.12323	0.920744	0.813837	1.07608	1.07283	0.82722	0.883068	0.938902	1.01203	1.05116	0.862635	0.812267	0.867569	0.327378	0.982681	0.982099	0.961133	0.892398	0.960088	1.00834	1.0213	0.866774	1.09917	1.0165	1.05215	0.912389	0.951266	1.03104	0.992032	0.866892	0.91584	1.25314
	31	0.954044	0.960082	0.843384	0.85731	1.2024	1.04783	0.932943	0.968668	1.03935	0.922666	1.11919	1.05716	1.19789	0.829385	0.973176	1.04392	0.822319	0.999386	1.03841	1.03	0.837563	1.11558	0.846817	0.963172	0.85679	0.897435	1.02507	0.90731	1.01023	1.15115	0.476142	1.09288	0.874954	0.869766	0.8771	0.965525	0.850836	0.840644	0.639382	0.884915	1.11132	1.19233	0.815527	0.949336	0.963271	0.874881	0.995735	0.960116
	32	1.08365	1.02443	1.00515	0.831199	1.06224	1.14053	0.920791	0.989647	1.24035	1.00612	1.01836	1.07183	1.07338	1.0637	1.03067	0.989049	1.04873	1.09612	1.05667	1.06031	0.988671	1.08598	1.05101	1.10465	1.00101	1.08262	1.02884	0.909294	0.953637	1.09537	1.05415	0.816792	0.992449	1.08755	1.02602	0.96849	1.07623	0.957673	0.941312	0.804472	0.953354	1.02576	0.943463	0.949359	1.13195	0.873827	1.05326	1.01876
	33	0.822787	1.05803	1.0161	1.03268	1.34527	0.848278	1.12627	0.925296	1.04424	1.02226	1.08028	1.02064	1.02529	0.946702	0.915439	1.17226	0.706623	0.791805	0.960414	1.08551	0.722878	1.0523	1.09453	0.905156	0.716366	0.808273	0.963822	1.03052	1.04738	1.22616	1.04151	1.11636	0.322668	0.843661	0.891967	0.793103	0.923762	0.946863	0.936682	1.13273	1.1043	1.17991	1.10329	0.897954	1.05939	1.10277	0.945619	1.06829
	34	0.854454	0.976522	0.930058	0.912719	1.17528	0.959732	1.0134	1.06191	0.966342	0.863759	0.952528	1.04683	0.920071	0.797801	0.930623	1.05831	0.84087	0.738496	0.768784	1.08488	0.826564	0.914444	0.904394	0.904845	0.878247	0.835896	0.773017	0.980314	0.960853	1.05539	0.784096	1.1316	0.866375	0.589648	0.921581	0.855599	0.852853	0.885716	0.858691	0.943823	1.2502	1.10912	0.86131	0.945703	0.995923	0.939439	0.833895	1.0809
	35	0.852188	0.888892	0.997921	0.753932	1.19269	0.991478	0.920056	0.910711	1.02926	0.826288	1.13227	1.29716	0.919197	0.700091	0.960197	1.11115	0.886571	0.736331	0.919915	1.16043	0.902632	1.06745	0.696311	1.02445	0.922597	0.856823	0.784904	0.751056	0.868258	0.971406	0.87775	1.12267	0.763168	0.846404	0.245544	0.743745	0.800183	0.777795	0.828703	0.856957	1.1646	1.06759	0.824643	0.901927	0.992357	0.820417	0.985503	1.27082
	36	0.908219	0.986694	0.999107	0.925834	1.18209	0.933529	1.03661	0.835529	0.902735	0.949082	1.06212	1.19228	0.992836	0.827115	0.996404	1.16094	0.77857	0.749292	1.09263	1.00267	0.927113	1.25015	0.975248	1.0176	0.878847	0.853878	1.06379	1.18008	0.89326	1.0363	0.978447	1.08275	0.801135	1.00356	0.873061	0.381616	0.789269	0.932421	0.88276	0.940974	0.990246	1.16016	1.00623	0.8473	0.983249	0.967829	1.04685	1.0024
[truncated: 60 more columns]

## Sheet: Figure 6b, c
Figure 6b, c
	Pearson correlation coefficients (r)
Figure 6c	Within emotion			Between emotion
Figure 6b	Anger-Anger	Sadness-Sadness	Happiness-Happiness	Anger-Sadness	Anger-Happiness	Sadness-Happiness
	0.176933	0.169885	0.043639	0.196844	0.296392	0.292254
	0.032766	0.173634	0.010875	0.070951	0.083473	0.004841
	0.041962	0.157645	-0.001019	-0.010302	0.186694	0.271556
	-0.116078	-0.131643	0.091304	-0.171708	0.032081	-0.117551
	0.03651	-0.229111	0.066971	-0.176843	0.044762	-0.062209
	-0.030942	0.182612	-0.002117	0.11609	0.054787	0.090111
	0.00359	-0.046455	0.018489	-0.030243	0.046344	-0.073928
	0.129491	-0.016018	0.05793	0.075668	0.041748	0.062846
	0.111006	0.145597	0.159161	0.114912	0.151468	0.00794
	-0.023386	-0.146802	0.083192	-0.029246	0.074646	0.039655
	-0.078006	-0.097856	0.14467	-0.045696	-0.017158	-0.074357
	0.031199	0.006303	-0.009075	0.034854	0.066884	0.08174
	0.136858	0.059913	-0.03872	-0.04851	0.104732	0.154665
	-0.045265	0.005092	0.099582	-0.010796	0.02791	0.062876
	0.015191	0.002145	0.147401	0.006014	0.042345	0.046123
	0.173616	0.176832	0.14227	0.029616	0.14438	0.25735
	0.184744	0.151224	0.091419	0.127801	-0.014317	0.065533
	0.107846	-0.064496	-0.01721	0.073763	0.070456	-0.020112
	-0.09186	-0.149594	-0.009943	-0.05919	0.021207	0.013977
	0.136824	0.243422	0.116481	0.05896	0.092955	0.201778
	0.108816	-0.131788	0.038015	0.019666	-0.071385	-0.109245
	0.198177	0.173232	0.068497	0.136253	-0.030158	-0.017157
	0.067761	-0.023896	0.084061	-0.005064	-0.182453	-0.139235
	0.116271	-0.023944	0.045958	0.065692	0.162281	0.078503
	0.119331	0.090973	0.207195	0.048602	0.066686	0.042202
	0.166575	0.13829	0.092655	0.138322	0.230617	0.21759
	0.115375	0.101628	0.214975	0.078614	0.127301	-0.072053
	0.098848	0.129679	0.013292	0.105536	-0.007347	-0.035708
	-0.028289	0.001047	0.087359	-0.121052	0.101194	-0.021304
	0.135967	0.209649	0.011131	0.130955	0.045956	0.149164
	-0.151738	-0.122957	0.079444	-0.10665	-0.083651	-0.07623
	0.19049	-0.031696	0.017287	0.077222	0.177213	0.076238
	0.180769	0.009609	0.11506	0.00163	0.145546	0.147147
	0.151014	0.031323	0.069582	0.065411	0.147812	0.199817
	0.181858	0.109758	0.061438	0.02011	0.091781	0.210731
	-0.004935	0.188922	0.383329	0.134796	0.060761	0.05222
	0.113107	0.153063	0.45642	0.022417	-0.019447	0.175683
	0.018995	-0.1501	-0.076402	0.081054	0.13033	0.320185
	0.075095	-0.145599	0.111061	-0.136602	-0.050734	-0.055996
	-0.05536	0.110467	0.122273	-0.040356	0.078662	0.058677
	0.04861	0.025442	0.03279	0.063532	-0.138993	0.040584
	0.187855	0.059669	0.096488	0.006236	0.140875	0.127364
	0.063539	0.156835	0.171643	0.172919	0.136743	0.072082
	-0.07	-0.037315	0.112222	0.069579	-0.001592	0.065515
	-0.178831	-0.235191	-0.101122	-0.117583	-0.050306	0.097804
	-0.12137	-0.191368	0.15937	-0.153231	0.006339	-0.052508
	0.248506	0.228168	0.318346	-0.154167	-0.107831	-0.049033
	-0.135891	0.171864	0.15145	0.167358	0.202614	0.324189
	0.1436	0.171065	-0.041779	0.053218	0.043502	0.08428
	0.180614	-0.031848	0.259271	0.176989	0.191906	0.18487
	0.102686	0.240849	0.036207	0.024779	0.114277	0.096385
	-0.013929	0.093783	0.133344	0.177492	0.188498	0.154424
	-0.018617	-0.014757	0.103344	0.017137	0.166489	0.184351
	0.057925	0.18783	0.128539	0.047237	-0.052659	0.035296
	-0.041679	-0.003718	-0.215866	0.089272	-0.026833	0.01691
	0.224523	0.339658	0.187335	0.023514	-0.07388	-0.191026
	0.055223	0.007856	-0.184565	0.213037	-0.030488	0.144764
	0.045355	0.017002	0.381469	0.075065	-0.055799	-0.077068
	0.014421	0.072306	0.196217	-0.00571	0.009411	0.145026
	0.118368	0.103296	0.466929	-0.05048	0.094494	0.139898
	0.139474	0.221103	0.1698	0.11649	0.024737	0.204005
	0.078613	0.061643	-0.022779	0.154223	0.103287	0.167767
	0.039923	0.006904	0.041785	-0.059154	0.026232	0.03332
	0.175917	0.159242	0.246989	0.098596	0.155099	0.133226
	-0.014898	0.067898	-0.027808	0.178779	0.039918	0.159356
	0.082969	0.006467	0.371171	0.058434	-0.024428	0.042327
	0.019709	-0.000633	0.212522	-0.004623	-0.058028	0.053137
	0.076623	0.185221	0.326576	-0.035196	0.023478	0.114284
	0.091198	0.014865	0.208535	0.046575	0.111108	0.222205
	0.076785	0.203181	0.346445	0.045114	0.013306	0.067579
	-0.072997	-0.091423	-0.027563	0.122122	-0.106102	-0.011565
	-0.016172	-0.155044	0.177326	0.029463	0.106167	0.338811
	0.074032	0.223927	0.155886	0.124376	0.162415	0.393654
	-0.07318	0.043995	0.074587	-0.005234	-0.221814	-0.236203
	-0.057269	-0.042065	0.040924	-0.119339	0.016494	0.12113
	-0.026646	0.146647	0.103177	0.085244	0.040944	0.140737
	-0.072046	-0.005225	0.035295	0.02314	-0.06158	0.003929
	0.051653	0.007527	-0.079496	0.012431	0.014052	0.042918
	-0.018934	-0.108045	0.104849	0.02835	-0.074983	0.097286
	0.087193	0.142852	0.170876	0.01221	0.0559	0.137727
	0.030726	0.14112	0.14147	0.069019	0.059871	-0.012887
	0.084241	-0.031188	-0.066986	-0.027591	-0.036894	0.060795
	0.229828	0.063889	0.125847	0.120769	0.070345	0.11732
	-0.006811	0.111919	0.06222	0.023715	-0.053355	0.145365
	-0.101061	0.175802	0.086948	0.00559	0.016272	-0.064851
	0.060219	-0.135467	0.059354	0.191994	0.085768	0.219969
	0.036363	0.170742	0.063526	-0.005198	0.027218	0.090564
	-0.067613	-0.086907	-0.155569	0.048567	0.038214	0.055354
	0.040612	0.155088	0.240256	0.002003	0.098336	0.162431
	0.138601	0.024932	-0.092723	0.114387	0.043425	0.169089
	0.094835	-0.06179	0.306285	-0.058839	-0.023424	-0.115937
	0.182668	0.120854	0.157529	0.046695	-0.022162	0.150907
	0.040537	0.009773	0.30919	0.072906	-0.059136	-0.013811
	-0.121348	0.108614	0.209096	0.024065	0.02814	0.219892
	-0.023553	0.191767	-0.125858	0.035403	-0.008008	0.114055
	-0.097284	-0.108183	-0.043368	0.035746	0.029318	0.216036
	0.103203	0.081478	0.3016	0.020576	-0.13889	0.047815
	-0.101362	-0.033012	0.099902	0.100868	-0.015454	-0.016526
	-0.014575	-0.054371	0.257684	-0.07673	-0.111079	-0.099167
	-0.028787	0.041269	0.152208	0.000995	0.156616	0.360618
	0.053747	0.159683	0.198407	-0.060009	-0.005148	0.058688
	-0.034886	-0.070606	0.122918	-0.054497	-0.016097	0.063318
	-0.111407	0.083779	-0.141735	0.003966	0.069942	0.141309
	-0.107838	-0.133891	0.071728	0.049124	0.002079	0.171297
	0.133993	0.188899	0.225671	-0.086703	0.000893	0.11724
	-0.009203	-0.082839	0.00336	0.138003	-0.051145	-0.135094
	-0.011598	0.025842	0.111486	0.208394	0.173915	0.113026
	-0.013933	0.08884	0.092802	0.180393	0.16048	0.088479
	-0.108635	-0.107308	0.076971	-0.068005	-0.14014	-0.178035
	-0.225649	-0.152721	-0.134685	-0.188611	-0.048565	-0.083671
	-0.111401	-0.057839	0.027259	0.170246	0.196564	0.15496
	0.201791	0.163594	0.310802	-0.02092	0.011022	-0.035908
	-0.024306	0.108144	0.145006	0.072532	0.05582	0.103054
	-0.043431	0.087939	-0.034902	0.095407	-0.037318	-0.131109
	0.060085	0.096305	0.182801	-0.03164	0.030538	-0.006652
	0.046462	-0.011131	-0.053115	-0.23777	-0.160108	-0.034986
	-0.068328	-0.018263	0.17015	-0.147982	-0.034006	0.057073
	-0.043507	-0.118858	0.065032	0.129645	0.205167	0.133584
	0.021379	0.226026	0.198214	0.13991	0.164394	0.097285
	-0.121575	-0.174586	-0.294877	0.043393	0.073567	0.110396
	0.305296	0.18738	0.231097	-0.061863	0.022593	0.075498
	-0.102395	0.017682	-0.122745	0.010775	-0.111696	-0.001393
	0.103245	-0.111784	0.318041	0.059208	0.129252	0.100697
	0.028591	-0.044033	0.061879	-0.097077	-0.004969	-0.024242
	-0.08662	-0.039249	0.33991	0.169088	0.135572	0.083771
	0.095066	0.134492	0.14536	-0.132724	-0.227028	-0.234932
	0.058519	0.060948	-0.148517	0.313996	0.142979	0.030055
	-0.06577	0.119308	-0.0906	-0.075084	-0.094941	-0.04352
	0.1257	0.127468	0.27998	-0.062694	0.073936	-0.012592
	-0.062147	0.099561	0.125511	0.014012	0.042414	-0.072298
	0.044861	-0.06309	0.227218	-0.144831	0.095711	0.090601
	0.027647	-0.013251	0.184164	0.054129	0.107428	-0.031934
	0.167541	-0.057659	0.275157	0.114637	-0.152419	-0.073243
	0.135772	0.093763	0.253807	-0.026154	-0.008719	-0.016502
	-0.099048	0.12779	0.04352	0.101013	0.14269	0.115085
	-0.075562	-0.109579	0.060334	0.032722	0.168801	0.195528
	-0.092519	-0.046538	0.205107	0.023048	-0.032684	-0.13273
	0.084663	-0.01342	0.112941	-0.035752	0.087281	0.056177
	0.02015	-0.184683	-0.095299	-0.013329	0.246068	0.143043
	0.122563	-0.03275	-0.134909	0.04481	0.074166	0.059026
	0.091845	0.102318	0.17535	-0.096222	-0.04483	-0.171122
	0.03497	-0.111275	-0.090021	-0.132982	-0.307039	-0.234507
	-0.246361	-0.040059	-0.063797	-0.21201	-0.271836	-0.080837
	-0.067884	0.04083	-0.145276	-0.003848	-0.299482	-0.110157
	0.075728	0.057242	0.130472	0.103424	-0.052152	0.024914
	-0.228553	0.095198	-0.052664	-0.038206	-0.11435	-0.062234
	-0.212109	-0.208799	0.156067	-0.081203	-0.101673	-0.003907
	-0.059585	-0.150118	-0.089548	0.032806	-0.02503	-0.000182
	-0.033285	0.006955	-0.047333	-0.001201	-0.093113	-0.285918
	-0.161026	-0.113949	-0.218642	-0.032052	-0.012164	-0.198467
	0.218805	-0.072954	0.094325	0.026943	0.001727	0.05329
	-0.014661	-0.297221	-0.002108	0.102339	-0.12953	-0.052183
	-0.077079	-0.042948	0.077733	-0.025255	-0.281955	-0.105339
	-0.223768	0.085598	0.01532	-0.049951	-0.080274	-0.111582
	-0.151696	-0.158489	0.010344	0.024776	0.073212	-0.032605
	-0.125736	-0.085639	-0.087897	0.037705	-0.158404	-0.070417
	-0.035528	-0.000358	0.080997	-0.24613	-0.03164	0.054882
	-0.058976	-0.240103	0.040127	-0.25038	-0.147633	-0.225504
	0.277807	0.052197	0.023677	0.000482	-0.11481	-0.170714
	-0.127873	-0.241953	-0.119435	-0.13836	-0.074331	-0.297404
	0.119564	0.044296	0.012531	0.208292	0.251048	0.137558
	-0.2917	-0.004942	-0.003342	-0.099553	-0.109409	-0.011325
	-0.17756	-0.051249	-0.093493	0.021913	0.115106	0.106145
	-0.303793	0.097465	-0.081381	-0.152628	-0.264133	-0.184536
	-0.20486	0.19209	0.076043	-0.153882	-0.100128	-0.343275
	0.026629	-0.049348	-0.034398	-0.014171	-0.242346	-0.216753
	0.04991	-0.087218	0.12262	0.056761	-0.146762	-0.231074
	0.090138	-0.000165	-0.00023	-0.231088	0.074768	0.058238
	-0.086494	-0.194081	0.075767	0.256788	0.17044	-0.052151
	0.090544	0.060889	-0.099735	-0.023511	-0.202402	-0.111324
	0.087759	0.101691	0.057165	0.091	-0.062235	0.046646
	-0.030762	0.013186	0.022917	-0.178253	-0.345268	-0.104295
	0.035794	-0.138511	-0.039013	-0.151066	-0.175282	-0.250201
	-0.098171	-0.147374	-0.000509	-0.25273	-0.19269	-0.164604
	0.010013	0.02096	0.026526	0.026451	-0.182093	0.009754
	0.179062	-0.044744	0.041413	-0.029013	-0.013241	0.002946
	0.092636	-0.093014	0.006801	0.074001	0.159484	-0.223162
	0.010592	-0.034667	0.081627	-0.012477	0.152572	-0.099065
	0.031482	0.137634	0.063694	-0.110403	0.021804	-0.256228
	0.135258	-0.120802	-0.009045	-0.026322	0.11775	0.093875
	-0.124141	0.033591	0.139518	-0.012803	-0.059714	-0.047762
	-0.050583	-0.205393	0.029738	0.049788	0.056716	-0.037281
	0.101051	0.074561	0.012395	0.034369	-0.00983	-0.032767
	0.131199	-0.032892	0.119248	-0.28424	-0.106272	-0.083858
	0.033619	-0.053351	0.062759	0.086281	-0.173666	-0.13
	0.005777	0.030304	-0.011591	0.124055	0.096274	0.122174
	0.015824	-0.05814	-0.02763	-0.039564	0.018375	-0.035602
	-0.092507	-0.154782	0.028599	-0.033246	0.042803	-0.163959
	-0.064409	0.096959	-0.007822	-0.132045	-0.09175	-0.057062
	-0.041528	-0.187895	0.073807	0.057017	-0.031364	0.013095
	-0.022419	0.009796	-0.04047	-0.061342	0.000918	-0.074892
	0.083525	-0.150956	0.074448	0.131323	0.098377	0.052034
	-0.011517	0.063313	0.053378	0.036802	0.042802	-0.08564
	0.08506	-0.068954	0.009303	0.041005	-0.074401	-0.114842
	0.087933	0.049496	0.052611	0.028717	-0.018177	-0.132452
	-0.012088	-0.017646	-0.015002	-0.044648	-0.020083	0.220537
	-0.026334	-0.001078	0.063143	-0.075203	-0.029642	0.041772
	-0.039225	0.172315	0.058035	-0.011425	-0.020748	0.216882
	-0.035809	-0.057776	0.143354	0.220419	0.062681	-0.189113
	0.097959	-0.058178	0.005201	0.026158	0.015601	-0.085461
	-0.090667	-0.078904	-0.102908	-0.053632	0.027593	-0.238597
	0.130982	0.143766	0.240004	-0.115858	0.058741	-0.062475
	0.021933	0.034389	0.0415	-0.039463	-0.153985	-0.000557
	-0.02966	-0.027306	0.021448	-0.111604	-0.035043	0.087611
	0.079523	-0.062421	0.029988	-0.088552	-0.047833	-0.19233
	-0.103642	0.061707	-0.046276	-0.087121	-0.140532	-0.025758
	-0.031721	0.018363	0.019608	-0.011303	0.151722	-0.179909
	0.029093	-0.103827	0.125153	0.105921	0.040268	-0.109115
	0.107663	0.200105	0.006412	0.048322	0.008522	-0.067594
	-0.021216	-0.011367	-0.044099	0.055632	0.066471	-0.160159
	0.060524	0.202795	0.183548	0.020216	0.017158	0.055718
	0.018998	0.154608	0.072754	0.016017	0.033831	0.157746
	0.0397	-0.133759	0.193715	0.155143	0.126255	0.151148
	0.042234	0.00367	0.028925	0.184055	0.147487	0.202919
	0.152678	0.172701	0.216958	0.092549	0.008614	-0.130602
	0.125297	0.117429	0.197529	0.094898	-0.040285	-0.049569
	-0.076072	0.059051	0.096066	0.009808	-0.031515	-0.041633
	-0.035851	0.122332	0.007061	-0.004289	0.117093	0.076013
	-0.013247	0.15562	0.134052	0.013292	-0.136695	0.07248
	0.083382	0.027233	0.119352	-0.053282	-0.061769	0.109071
	-0.023562	-0.096897	-0.062503	0.078466	0.144579	-0.006231
	0.002298	0.019003	0.074278	-0.104896	-0.034419	0.050103
	0.131015	-0.031106	0.072358	0.162561	0.086863	0.096427
	0.028493	-0.011912	-0.029386	-0.040415	-0.027168	0.083483
	0.042625	-0.007869	0.06206	0.095912	0.037706	-0.032778
	0.003429	-0.100889	-0.052754	0.05011	0.128281	0.125347
	-0.115072	-0.041966	-0.191717	0.023247	0.077153	0.026484
	-0.116127	-0.105843	0.087416	0.007584	-0.02599	0.103882
	0.061179	0.054287	-0.110048	0.028273	-0.03613	0.0868
	0.030334	0.077288	0.036015	0.007794	-0.02113	0.151407
	-0.072323	-0.002109	-0.131587	-0.014067	-0.008783	-0.033979
	-0.030891	-0.074669	0.10563	0.052061	0.093157	0.023145
	0.07325	0.047699	0.036114	0.064986	0.105151	0.009744
	0.08925	0.201715	0.084014	-0.0513	-0.003896	0.087813
	-0.034669	0.020219	0.038698	0.03513	-0.048202	0.038026
	-0.086896	-0.106466	-0.005012	0.089962	0.064897	0.163471
	0.038304	-0.022225	-0.223318	0.029117	0.160913	0.19793
	-0.176107	-0.095189	-0.054205	-0.013924	-0.03086	-0.089092
	0.011163	0.050442	-0.048751	0.016107	-0.040716	0.048734
	-0.015753	-0.096008	-0.086634	-0.021579	0.067057	0.184473
	0.053967	0.060165	0.070889	0.038856	0.079209	0.056537
	0.002546	0.110191	0.011028	-0.03829	-0.126271	-0.103286
	-0.072596	-0.049487	-0.098444	0.035993	-0.013396	0.13869
	-0.051823	-0.053874	0.014082	0.034119	0.079944	0.175357
	0.063268	0.108856	0.07128	0.090185	-0.036612	-0.006227
	-0.051785	-0.146806	-0.031941	-0.065294	-0.011695	-0.010921
	-0.049981	0.001251	-0.028723	0.031697	0.037964	0.085402
	-0.02423	0.057531	-0.031317	0.003688	0.123484	0.143949
	0.089998	0.054249	0.041762	-0.008457	0.002545	0.001777
	0.049607	0.047626	-0.162454	-0.003578	0.139516	0.068233
	0.09541	-0.02483	-0.009652	-0.031333	-0.028907	-0.082076
	0.099928	-0.013421	0.165125	-0.001895	-0.100741	-0.06435
	-0.066467	-0.109288	-0.090247	0.019081	0.069485	0.00152
	0.110051	0.021602	-0.003042	-0.075178	-0.016011	0.023632
	-0.025421	0.008653	0.15522	-0.139608	-0.14257	-0.085747
	-0.024531	-0.09235	0.028467	-0.02407	0.011006	-0.040624
	0.143756	0.02451	0.109139	0.005364	0.17441	0.17444
	-0.090673	0.047004	0.157974	0.00848	-0.03919	0.018129
	0.084909	0.111346	0.106236	0.01761	-0.020813	-0.008187
	-0.000186	0.048672	0.141771	0.029481	0.037451	-0.011716
	0.040598	0.034972	0.195682	0.048489	0.066157	0.071002
	0.01906	0.027996	0.022221	0.177951	0.161269	0.099801
	0.149336	0.165962	-0.049847	0.022992	0.003442	-0.048849
	-0.002097	-0.089492	-0.068255	-0.059928	-0.176219	-0.153344
	-0.032831	0.008878	-0.157422	-0.061785	-0.087062	0.036806
	0.156365	0.102307	0.00371	-0.127507	-0.102432	-0.013579
	0.046046	0.10609	0.139417	0.007895	0.003768	0.029918
	-0.005933	0.001153	0.109495	-0.076785	-0.071281	-0.078978
	0.009562	-0.002199	0.126979	0.080705	0.043081	0.035902
	0.016458	0.020265	0.013659	0.031312	0.032073	0.064261
	-0.023352	-0.015888	0.121754	-0.121317	-0.044602	0.070494
	0.001142	-0.0199	0.058654	-0.074879	0.01432	0.066485
	0.088064	0.035992	0.097013	0.060183	-0.117482	-0.169688
	0.110319	0.054234	0.056814	-0.054113	-0.010967	-0.03104
	0.012618	-0.018372	-0.003168	-0.013975	0.031332	0.050664
	-0.068862	0.082035	-0.042459	0.024719	0.010353	0.050641
	-0.015064	-0.046968	0.039684	0.084322	0.074704	0.102046
	-0.011701	-0.061439	0.07505	0.05518	-0.061908	0.054297
	0.037967	0.087008	0.145929	0.076758	0.089289	0.098073
	0.040283	0.001231	0.176973	0.049443	0.164471	0.1527
	-0.110753	-0.165691	-0.199748	0.009558	0.04789	0.014577
	0.05318	-0.05046	0.061361	0.061737	0.004901	0.016653
	0.176346	0.117366	0.066564	-0.127214	-0.083493	-0.012371
	0.088004	0.156319	0.165088	-0.024044	-0.073028	0.015166
	-0.001032	-0.017191	-0.103131	0.056931	0.095457	0.03799
	0.131764	-0.035501	0.085529	0.018199	0.10421	0.035296
	0.129711	0.053026	-0.153302	-0.05195	-0.049025	0.015121
	0.147993	0.026824	0.145244	-0.016289	0.113163	0.072933
	-0.105267	-0.119181	0.062248	-0.151343	-0.177761	-0.105074
	0.055466	0.114743	0.3049	0.050779	-0.028046	-0.015581
	0.104739	0.035746	-0.05322	0.041226	0.045214	0.050096
	0.108174	0.265718	0.126929	-0.055948	-0.097327	-0.156884
	0.042348	0.064436	-0.123919	0.084922	0.029737	0.034066
	0.005016	-0.130682	0.215375	0.036497	-0.004704	0.077126
	0.064194	0.054439	0.154012	0.110689	0.0461	0.086532
	0.198492	0.211971	0.238655	0.048722	0.050099	0.020698
	0.074846	0.143157	0.239408	-0.002398	0.058087	0.054631
	0.168462	0.169452	0.049941	0.004707	-0.037216	-0.006714
	0.07212	0.104467	0.154593	0.159774	-0.001654	-0.034468
	0.106644	0.108824	0.095823	-0.125743	-0.15844	-0.080462
	-0.08135	0.129743	-0.009851	0.008727	0.030415	-0.094861
	0.039728	-0.020982	0.158808	0.027763	-0.150813	-0.073016
	0.174078	-0.052599	0.179279	0.095531	-0.009727	0.04927
	0.13608	0.002826	0.165007	0.073152	-0.01109	0.017854
	0.05037	-0.063269	-0.057601	-0.002904	0.080447	0.128679
	0.105133	0.034785	-0.059351	0.053767	-0.071385	-0.107742
	0.008523	0.120786	0.056185	-0.07225	0.025386	0.102835
	-0.119433	-0.014724	0.077469	-0.092021	0.112819	0.044671
	-0.023215	0.115866	0.220616	0.074839	0.090955	0.007968
	0.140705	-0.034999	-0.068677	0.055264	-0.039352	0.036729
	-0.228271	-0.116003	0.014073	-0.054492	-0.240346	-0.13195
	-0.047599	0.023711	-0.085868	0.02365	-0.04424	-0.059391
	0.086451	0.103619	0.040654	0.016395	0.033658	0.004077
	0.150369	0.028735	0.237452	0.016657	-0.029261	0.007643
	-0.119376	0.002689	0.132564	0.192928	0.097265	0.016751
	0.10741	0.091058	-0.008435	0.07379	0.098865	0.09145
	0.023424	-0.00029	0.089722	0.129079	0.185272	0.111778
	0.050495	0.068012	0.17015	0.098364	0.089506	0.021543
	0.016843	0.047998	0.174854	-0.00263	0.046756	0.145146
	-0.054407	0.154337	0.216255	-0.174614	-0.052748	-0.118656
	0.01594	0.066402	0.254039	-0.053191	0.055991	-0.10542
	-0.056967	-0.163724	0.137772	0.122509	0.084423	0.173758
	0.023656	0.043513	0.069197	0.005158	-0.007444	-0.026687
	0.15028	0.012694	0.233646	-0.12332	0.009806	0.010384
	-0.054111	-0.008096	0.171863	0.085715	0.216674	0.244195
	0.05773	-0.017735	0.034302	-0.107583	-0.101998	-0.120972
	-0.108601	-0.008597	-0.039215	0.078446	0.1159	-0.023847
	-0.066416	-0.011236	0.163609	0.108186	0.093029	0.13972
	-0.088811	-0.014609	0.072075	0.158808	0.126933	0.095513
	-0.029661	-0.005479	0.004977	-0.000169	0.055788	0.053182
	-0.023765	0.084352	-0.0626	-0.063685	0.153423	0.08469
	-0.275289	-0.090153	-0.066677	0.126752	0.04401	0.001246
	0.006654	-0.197163	-0.170108	0.055162	0.097093	0.045139
	-0.001321	0.253513	0.375783	-0.112757	0.135729	0.185157
	-0.009442	0.111566	0.149633	0.083758	0.107973	0.144524
	-0.242262	-0.060755	0.308237	0.142891	-0.048846	-0.136125
	-0.070717	0.012945	0.052864	0.188369	0.079703	0.170999
	0.107802	0.277201	0.045851	0.030543	-0.083582	-0.039738
	0.029603	-0.144987	-0.130713	-0.089496	0.06036	0.078193
	0.065627	0.088447	0.052169	0.17205	0.227576	0.163508
	-0.152656	-0.24675	-0.042435	0.200803	0.248868	0.15839
	-0.042996	0.05468	0.274295	0.092457	0.093411	0.129192
	-0.073207	0.081251	-0.02046	0.125046	0.185314	0.215081
	-0.075644	-0.05515	-0.036722	0.07712	0.206925	0.133108
	-0.053827	-0.12223	-0.077214	0.046535	0.077334	0.125119
	-0.136456	-0.14434	0.112076	0.005969	-0.006116	0.126173
	-0.214989	-0.172613	0.178796	-0.075892	-0.022258	-0.102769
	-0.125997	-0.055726	-0.099997	0.06323	0.136241	0.060561
	-0.132733	-0.028481	0.06295	0.060365	0.173712	0.179583
	0.083094	-0.080742	0.067409	-0.063693	0.050918	0.032171
	-0.172189	0.025192	-0.163804	-0.251954	0.052148	-0.011161
	-0.088954	-0.012568	-0.115894	-0.042526	-0.165371	-0.017942
	-0.144547	0.021146	-0.151459	-0.152389	-0.029936	0.111563
	-0.230256	0.047262	-0.012142	-0.134116	-0.145784	-0.037691
	0.063972	-0.049951	-0.013158	0.085421	0.096793	-0.0595
	0.164514	-0.093538	0.120986	0.116132	0.083911	0.107316
	-0.097563	-0.079743	-0.138034	-0.114826	0.017355	0.034697
	0.120282	0.141027	0.210286	-0.094211	0.019621	-0.107903
	0.257911	0.079521	0.138281	0.108832	0.055799	-0.043184
	0.001523	-0.055005	-0.056342	-0.023249	-0.029043	0.053499
	-0.128626	-0.010679	-0.052131	0.1817	0.109096	-0.091698
	0.048753	-0.025623	0.080626	0.121276	-0.118315	0.053215
	0.09577	0.195498	-0.117983	-0.067916	-0.081275	-0.003679
	0.016174	-0.121536	0.004229	0.094678	0.015319	0.085769
	0.09278	0.015925	-0.092383	0.130578	0.072988	-0.047691
	-0.023859	0.010783	0.017612	-0.115749	-0.165013	-0.132529
	0.051445	0.039344	0.109039	-0.084143	-0.050098	-0.097527
	0.144524	0.167159	0.201267	0.014344	-0.042801	-0.081208
	-0.103655	-0.081951	0.005519	0.1751	0.063821	0.129963
	0.055516	0.083137	-0.109329	-0.105246	-0.102437	0.055462
	0.105816	0.083569	0.150397	0.193992	0.030192	0.033543
	0.107785	0.077283	0.066499	-0.078273	-0.008219	0.031599
	0.020794	-0.086017	0.083714	0.107759	0.166464	0.103956
	0.011044	-0.178171	0.14518	0.056289	0.013024	0.052256
	0.196389	-0.010274	0.103747	0.047606	0.044611	0.106454
	0.01576	-0.125551	0.209207	0.014881	-0.024372	0.096928
	0.052121	-0.005427	0.111395	-0.19764	0.071402	0.0061
	0.045879	0.084111	0.01702	-0.114166	0.062202	-0.019534
	0.006008	0.037533	0.160172	0.08746	0.097587	0.08416
	0.286496	0.106882	0.181728	-0.079346	-0.119187	0.004265
	0.337303	0.114719	0.112519	0.01222	-0.018356	-0.053257
	-0.015006	-0.111812	0.157493	0.0338	-0.08028	0.054381
	-0.077464	-0.081084	0.00842	-0.072434	0.047472	0.166105
	0.202489	0.114684	-0.032685	-0.048632	-0.132265	0.014497
	-0.102521	-0.152644	-0.265858	0.110147	-0.062122	-0.04685
	0.37394	0.210987	0.164418	-0.086849	-0.009093	0.101944
	0.20413	0.198165	-0.11138	-0.286883	-0.248552	-0.207216
	0.147382	-0.073855	0.200235	-0.046377	-0.048054	-0.004479
	0.15895	0.051591	-0.021664	-0.16616	-0.194354	-0.187914
	0.291043	0.095768	0.254998	0.122008	0.035709	0.118631
	0.162861	0.108073	0.177315	0.145349	0.096654	0.148727
	0.14571	0.128534	-0.051979	-0.052988	0.025912	-0.033926
	0.026832	0.05223	0.059386	-0.129349	-0.103114	0.026721
	0.331639	0.182884	0.208065	-0.035704	-0.129049	0.017068
	-0.001119	0.077175	0.042405	-0.110927	-0.105763	-0.171801
	0.247526	-0.179941	0.152864	0.05509	-0.152698	-0.085213
	0.233335	0.131025	0.136766	0.042319	-0.219082	-0.171757
	0.292682	0.083573	0.185831	-0.121345	-0.214448	-0.225571
	0.244582	0.043817	0.139984	-0.222535	-0.195161	-0.167564
	-0.115222	-0.066084	-0.127771	-0.005451	-0.042914	0.162712
	0.172398	0.000509	0.107353	0.070433	-0.166967	-0.004251
	0.069129	-0.046167	-0.093892	-0.239194	-0.028626	0.143222
	-0.055779	0.037685	-0.000399	0.007353	-0.0888	0.014123
	-0.064988	-0.013703	-0.060242	0.134289	-0.01243	0.073
	0.10591	0.083758	0.24547	-0.137869	-0.099821	-0.128418
	0.057625	-0.027806	-0.047384	0.078341	0.142196	0.103661
	-0.048951	0.187041	0.117365	-0.258726	-0.084085	-0.113504
	0.021773	0.073487	0.055959	-0.067853	0.08549	0.197558
	0.144501	-0.005338	0.091771	0.109044	-0.144731	-0.050554
	-0.009537	0.017214	0.150777	-0.093213	-0.077082	-0.053847
	0.134632	0.051503	0.155779	0.017852	-0.132729	-0.113378
	-0.105782	0.028942	0.189518	-0.066473	-0.083638	-0.035071
	-0.016678	0.029598	-0.134082	-0.209805	0.066019	0.088502
	-0.058741	0.057122	0.159355	-0.066636	-0.243502	-0.253136
	-0.009604	0.000955	0.066869	-0.114821	-0.057163	0.039884
	0.079506	0.021315	0.112235	-0.01025	-0.07183	-0.018761
	0.097265	0.114847	-0.050452	-0.007927	-0.020642	-0.068286
	0.071299	-0.055264	0.123741	0.06861	-0.046827	-0.080902
	0.096622	0.105721	0.23275	-0.012252	-0.297164	-0.270823
	0.020195	0.034697	0.113017	-0.151323	-0.192278	-0.002405
	-0.049535	0.064399	0.128484	0.068479	-0.010784	0.050273
	-0.132041	0.189666	0.257413	-0.169935	-0.094049	-0.161461
	-0.071065	-0.072846	0.150089	-0.129804	-0.159338	-0.146658
	0.225134	0.292323	-0.039138	-0.031512	-0.176317	-0.232767
	-0.094677	-0.08987	-0.123995	-0.026609	-0.086445	-0.044462
	0.112261	0.047776	-0.041526	0.004929	-0.067245	-0.051858
	0.037243	0.059666	-0.010512	-0.095975	-0.144697	-0.053609
	0.034099	0.074574	0.074815	0.111693	-0.099711	-0.048043
	-0.002166	0.045798	-0.03668	-0.110055	-0.106979	-0.150527
	-0.041213	0.079839	0.082252	-0.087811	-0.070117	0.001358
	-0.120816	-0.170413	-0.09599	0.106534	0.025312	0.11732
	0.005524	0.031812	0.118789	-0.033859	0.003976	0.081241
	0.103154	-0.092957	0.135892	0.017233	-0.100631	-0.175183
	0.005634	0.076486	-0.018399	-0.10935	-0.034981	-0.041859
	0.023333	0.027796	0.001897	-0.141084	-0.064299	-0.011561
	-0.12067	0.07025	0.114107	0.248801	0.090231	-0.023078
	-0.167	0.018982	-0.209035	0.190239	0.04129	0.008217
	-0.060295	-0.012151	-0.04951	-0.090627	-0.089332	0.000906
	0.009413	0.168349	0.025019	-0.118623	-0.017862	0.085782
	-0.18438	0.201132	-0.018307	-0.006562	0.020196	0.074765
	0.254684	0.115203	0.187015	-0.008455	0.026197	0.102801
	-0.109296	-0.131699	0.049851	-0.096456	-0.179673	-0.189249
	-0.16455	-0.03011	-0.041	-0.020156	-0.061982	0.016702
	0.333419	0.034808	0.038217	0.027287	-0.138539	-0.07795
	-0.160778	-0.132838	-0.060941	0.083973	0.04844	0.094942
	0.106111	-0.025203	0.012045	0.233469	0.049784	0.070774
	0.119286	0.045223	-0.070269	-0.077582	-0.217174	-0.128272
	0.322469	0.008897	0.136834	0.161576	-0.082351	-0.028448
	0.197666	0.062457	0.063848	0.054778	0.088826	0.077049
	0.108305	0.160994	0.206965	0.052917	-0.197891	-0.155515
	-0.068187	0.072906	0.118132	-0.052112	-0.073378	-0.01969
	-0.020211	0.048399	-0.017655	-0.172417	-0.025293	-0.123449
	-0.236028	-0.067573	-0.020018	0.085122	0.079929	0.086167
	0.13519	0.014398	0.134777	-0.061521	0.080803	-0.025825
	-0.050008	0.011501	-0.030198	0.081725	0.007164	-0.080561
	0.280035	-0.011983	0.108034	0.177448	-0.033098	-0.069955
	0.184778	0.111195	0.056757	0.340382	0.385541	0.199225
	0.202951	-0.011341	0.212117	0.152642	0.127696	0.034632
	0.219397	0.102764	0.227413	0.181713	0.276522	0.114498
	0.023224	-0.007869	-0.008862	-0.230821	-0.153225	-0.101832
	-0.133589	-0.159642	-0.036783	-0.199979	-0.05838	-0.057729
	0.197018	0.027952	-0.191058	0.190653	0.136052	0.072112
	-0.057806	-0.173859	-0.096063	0.113842	-0.020208	-0.032111
	0.225269	0.214406	0.033287	0.108859	0.214045	0.179722
	0.085864	-0.041776	0.128762	0.162546	0.060452	-0.001474
	0.104838	-0.028617	-0.09045	-0.001991	0.097615	0.077154
	0.236043	0.242694	-0.006169	-0.268728	-0.072954	0.046011
	0.256457	0.076723	-0.054477	-0.05297	0.126823	0.08924
	-0.004156	0.092814	0.098667	0.109568	0.166686	0.074208
	0.177208	0.2069	0.107985	0.040915	0.081145	0.049041
	0.000559	-0.009715	0.070683	0.101894	0.248167	0.102477
	0.212039	0.16281	0.178143	0.289219	0.060421	0.084485
	-0.055474	0.16089	0.065152	0.067166	0.122714	0.013894
	0.276313	-0.063443	-0.118217	-0.18309	0.043238	0.034438
	0.150512	0.113766	0.022073	0.218589	0.128763	0.02936
	0.134376	0.007345	0.02762	-0.159592	-0.240499	-0.107778
	0.392718	0.222118	0.067677	0.379426	0.024546	0.064835
	-0.14185	-0.00293	0.121153	0.181244	-0.10435	0.06082
	-0.040178	-0.061797	0.039234	0.035789	0.101412	-0.03179
	0.279366	0.101727	-0.067248	0.192867	0.148189	0.038839
	-0.046987	0.0377	-0.081665	0.21517	0.221808	0.024888
	-0.065601	-0.071191	-0.078834	0.195745	0.13302	0.01109
	-0.078232	0.099687	0.194781	0.256666	-0.057682	0.079339
	-0.006839	0.00567	0.022247	0.034039	0.116502	0.02882
	0.108741	0.007528	0.110139	0.213945	0.170615	0.150312
	0.1775	-0.059614	0.180001	0.034971	-0.063702	-0.027406
	-0.010187	-0.001061	0.036582	-0.050775	0.053298	-0.104099
	0.085057	-0.097852	0.024822	0.207848	0.202199	0.054159
	-0.032317	-0.024177	0.135481	0.099006	0.299909	0.11387
	-0.058222	-0.064992	0.022035	0.068651	0.172885	0.059488
	0.096509	0.183887	0.038482	0.143419	-0.142683	-0.045854
	0.168521	-0.001103	0.125779	-0.042685	0.100555	0.142735
	-0.028591	0.155743	0.073252	0.054432	-0.008642	0.153016
	-0.063883	-0.070237	-0.051631	0.066417	0.012287	0.157037
	-0.101478	-0.144422	0.047008	0.126828	-0.169058	-0.100071
	-0.061948	0.141705	0.082338	-0.011167	-0.097322	-0.039639
	-0.037149	-0.089033	0.010801	-0.063256	0.100822	0.193976
	-0.013125	0.047421	0.047477	-0.01307	-0.209126	0.031723
	0.004816	0.066014	0.158914	-0.131609	-0.043199	0.046332
	0.040836	-0.042959	0.110143	0.030389	-0.045861	0.152278
	-0.096171	-0.095155	0.164508	0.101012	0.092469	0.237897
	-0.047817	-0.136911	0.07656	-0.062745	-0.086981	-0.211738
	-0.00192	-0.117659	0.154381	0.075116	0.146692	-0.030514
	0.015881	0.075802	0.006434	0.033315	0.009255	0.079659
	0.034464	-0.114298	0.153355	-0.139699	-0.137647	-0.08063
	-0.054639	-0.102879	0.008775	0.175689	0.074572	0.036328
	-0.134954	0.07107	-0.004342	-0.024556	-0.06012	-0.130562
	-0.114648	-0.144552	0.067168	-0.063302	-0.100474	-0.050197
	-0.026699	0.022822	-0.048616	-0.113918	0.033441	0.051927
	-0.049983	0.073116	-0.025982	0.05408	0.019228	0.073684
	0.016376	-0.166064	-0.129775	-0.032506	0.030167	-0.081262
	0.130072	0.207635	0.04145	-0.011032	0.075338	0.230006
	0.032537	0.028404	-0.107356	-0.020538	0.013004	0.000841
	0.201101	0.011524	0.080685	0.036261	0.041016	0.174122
	0.159805	0.077916	0.195553	0.044724	-0.095464	0.057996
	0.229703	0.097586	0.237189	0.241342	0.2056	0.148073
	0.065639	0.080975	0.151543	0.026871	-0.154136	0.09458
	-0.022843	0.22397	-0.241001	0.089378	0.063327	0.009829
	-0.168762	0.017913	-0.019944	-0.045317	-0.036676	0.07987
	0.128796	0.194529	0.133964	-0.038365	0.026824	0.094815
	-0.118521	-0.10447	0.027912	-0.023618	-0.03067	0.078382
	0.191244	-0.091056	0.063846	0.047143	0.084561	-0.012237
	0.207492	0.129279	0.191135	0.108034	0.069377	0.028661
	0.129455	-0.003551	0.234419	0.064553	0.039803	0.107201
	0.101012	-0.09619	0.087102	0.009939	0.003596	0.096402
	0.027787	-0.039828	-0.100012	-0.045171	0.067537	0.11072
	-0.01098	0.03228	0.194112	0.113117	-0.061292	0.009004
	-0.087516	-0.056837	-0.122543	-0.097077	-0.109321	-0.004536
	-0.061463	0.015672	-0.014397	-0.088254	-0.144137	0.008495
	0.097327	0.047465	-0.152782	-0.035201	0.033767	0.174951
	0.103935	-0.024361	-0.083572	0.005505	-0.005634	0.08888
	-0.007218	-0.113448	0.12503	-0.095701	0.063201	0.031971
	0.069797	-0.008343	0.05122	-0.061162	0.117087	0.20187
	-0.064858	-0.027674	-0.081386	0.07844	-0.000389	0.163512
	-0.109387	-0.070911	-0.035645	-0.002614	-0.074783	-0.255978
	-0.036564	0.073005	-0.156158	0.047654	0.046448	-0.054386
	0.063294	-0.140074	-0.049287	0.142695	0.26258	0.452824
	-0.113557	-0.06006	-0.219473	0.015368	-0.246114	-0.185516
	-0.223988	-0.206163	-0.169503	0.002482	0.097672	0.155013
	0.021315	0.113356	0.107665	0.001081	-0.167161	-0.154326
	0.053539	-0.097493	0.123493	0.033227	-0.055411	0.102956
	0.043633	0.142784	0.11301	-0.016903	0.090226	0.274597
	0.163799	0.131763	0.247293	0.006876	0.102167	0.138795
	0.217978	0.136036	0.219797	0.31939	0.099727	0.046852
	0.204505	0.348975	0.050447	-0.121403	-0.153232	-0.227004
	0.046498	-0.028243	-0.041235	0.219979	0.053209	-0.077272
	0.331288	0.239217	0.212081	0.037038	-0.015313	0.016373
	-0.028287	-0.027472	0.217806	0.112367	0.122827	0.122656
	0.018019	-0.002794	0.116991	0.041549	0.012652	0.052693
	0.047344	-0.025153	0.081119	0.002487	0.043687	0.067232
	0.25521	0.006234	0.155809	-0.122572	-0.025605	-0.047577
	0.107823	-0.065249	0.049233	0.005448	0.057875	0.102759
	0.120556	-0.132309	-0.088151	-0.047576	0.157936	0.166463
	0.030485	-0.066175	0.036339	0.063189	0.026097	-0.054641
	0.124978	0.197733	-0.083058	-0.034847	-0.043921	0.027946
	0.001362	-0.022846	0.144008	-0.048288	0.010951	0.092855
	-0.001801	0.039937	0.105754	0.021876	-0.172261	-0.121268
	0.103623	0.215806	0.019088	-0.085321	-0.058312	-0.079733
	0.139592	0.183392	-0.006905	0.107361	-0.111145	-0.048733
	0.006852	-0.00588	0.098111	-0.040314	-0.160941	0.042716
	0.109215	-0.06231	-0.287595	0.317566	0.013222	-0.053521
	0.14385	-0.074098	-0.101913	0.256198	0.431094	-0.010024
	-0.034735	-0.032375	-0.123585	0.287997	0.257701	-0.132315
	0.040363	0.087833	-0.124679	0.154931	0.283155	-0.022703
	0.129265	-0.075944	0.06506	-0.062096	-0.125448	-0.094521
	0.149439	-0.012673	0.387794	-0.180637	0.049198	-0.076141
	-0.010649	-0.067808	0.206659	0.073702	0.052048	-0.058063
	-0.05135	-0.05164	-0.081065	0.154518	-0.004756	-0.063863
	-0.099563	-0.203774	-0.02389	-0.052469	0.012657	0.04283
	0.00261	-0.176887	0.227238	0.014982	-0.003691	-0.14291
	-0.11129	-0.124427	0.047201	-0.094597	-0.076566	-0.1142
	0.242429	0.136335	0.302199	-0.000692	0.021697	0.15186
	0.098839	0.131962	0.17979	0.023034	0.159994	0.064848
	0.240492	0.304822	0.050197	0.147283	0.252625	-0.073234
	0.146887	-0.034571	0.13909	0.000412	-0.070957	-0.050564
	0.217033	0.094816	0.174096	0.050184	0.033307	0.128361
	0.04875	0.005363	0.184775	0.236608	0.11493	0.046188
	-0.057918	0.184063	-0.016359	0.046243	0.060477	-0.096019
	-0.005373	-0.039531	0.040945	-0.209735	-0.027043	-0.074643
	0.114277	0.053037	0.10069	0.249255	0.09085	-0.060836
	-0.04344	0.031363	0.068638	-0.180512	-0.181083	0.016444
	0.183271	0.027842	0.059566	0.165104	-0.017397	-0.188836
	0.129153	0.121805	0.215124	-0.06865	-0.248236	-0.082006
	0.205858	-0.06256	0.094995	0.202295	0.202046	-0.136121
	0.173447	0.102282	0.055322	0.114658	0.016364	-0.040072
	0.160854	0.053449	0.247977	0.13284	0.351335	-0.059369
	0.010022	0.125708	-0.055937	0.110167	-0.028862	-0.244732
	0.075627	0.135411	0.031348	0.17562	-0.116633	-0.031737
	0.081472	0.08519	0.228562	-0.213602	-0.123233	-0.110791
	0.009806	0.047699	0.060824	0.068211	0.177681	-0.096678
	0.177906	-0.062908	0.34182	-0.055287	-0.048731	-0.057426
	0.188857	0.06631	0.327347	0.021177	0.293377	-0.036953
	0.175132	-0.034475	0.194451	0.206907	0.15913	-0.037752
	0.093274	-0.021888	0.059061	0.180491	0.113429	-0.022496
	-0.059184	0.014109	-0.058415	0.011937	0.22143	0.073806
	-0.005632	0.029378	0.186212	0.190288	0.091239	0.152191
	0.108572	0.068376	0.230103	0.179678	0.300936	0.266453
	0.085474	0.056202	0.168347	0.062938	0.100764	0.153839
	0.172386	-0.070349	0.071955	-0.028983	0.15663	0.102309
	0.233496	0.17768	0.030461	-0.298128	-0.0374	0.079873
	0.180293	0.068123	0.134192	-0.232448	-0.054612	0.007102
	-0.09186	-0.144078	-0.080197	0.048668	-0.062329	-0.014977
	0.084831	-0.068457	0.005874	0.167692	-0.094899	0.05295
	0.04207	0.18845	0.060805	0.029908	0.143325	0.162311
	-0.116902	-0.091281	-0.084546	0.036334	0.101984	-0.002491
	-0.059915	-0.08327	-0.099784	0.125082	0.185265	0.053113
	0.013216	0.031312	-0.01558	-0.143519	-0.082154	0.170461
	0.056723	-0.074422	-0.143589	0.125312	0.30408	0.319968
	0.105888	-0.108158	-0.08974	0.136285	0.143536	0.244264
	-0.025514	0.060125	-0.083354	0.05053	0.225262	0.104956
	0.076721	0.110566	-0.036402	-0.071234	0.002386	0.245132
	-0.133968	-0.142332	-0.082998	0.155787	0.234921	0.329811
	-0.00135	-0.053761	-0.009943	0.025771	0.045294	0.034134
	-0.063564	-0.112667	0.109776	-0.206373	-0.028705	-0.060762
	-0.021362	0.131368	-0.106105	0.140365	0.239017	0.040091
	-0.049234	0.010112	0.059299	-0.15088	-0.21254	-0.20103
	0.02369	-0.055776	0.147336	0.233022	-0.040087	0.051917
	0.195642	-0.023785	0.13654	-0.019353	-0.186738	-0.101366
	0.06358	-0.128467	0.061941	-0.015743	0.138486	0.078866
	0.106991	-0.04794	0.095485	0.346101	0.317588	0.209526
	-0.024223	-0.048435	-0.089588	0.177222	0.22856	0.118638
	-0.081818	-0.064718	-0.028599	0.000719	0.029814	0.14549
	-0.134007	-0.123018	-0.018257	0.314233	-0.15682	-0.019542
	-0.085869	0.079394	0.040384	-0.052232	0.079256	0.096433
	0.220357	-0.028909	0.120611	0.175029	0.000614	0.163241
	0.269216	0.06783	-0.036764	-0.002023	-0.096121	0.040173
	0.301359	0.060451	0.177145	-0.0373	0.208195	0.101094
	0.151482	0.121397	0.124975	0.126597	0.261504	0.156181
	0.0267	-0.042783	0.030197	-0.124901	0.263669	0.267997
	0.178498	-0.02023	0.194313	0.145014	0.250708	0.228573
				-0.112165	0.135604	0.005763
				-0.001027	0.004079	0.144531
				0.010612	0.046365	0.196579
				-0.111749	5.4e-05	0.190684
				-0.207415	-0.018775	-0.099565
				0.085613	0.093151	0.123138
				0.038266	-0.103897	-0.02049
				0.028448	-0.039514	0.128224
				-0.007165	-0.0589	-0.063182
				0.051285	0.299775	0.134509
				0.092525	0.174125	0.112931
				-0.087168	-0.075327	-0.065928
				0.077004	0.033973	-0.040911
				-0.132474	0.003056	0.116628
				0.001044	0.187667	0.087942
				-0.185097	-0.145342	-0.108218
				-0.196725	0.02231	0.04764
				-0.04398	-0.125242	-0.08046
				-0.035763	-0.018123	0.017297
				-0.083917	0.170044	0.076353
				0.251679	0.179035	0.033266
				0.034944	0.054076	0.066909
				-0.038593	0.024271	-0.080147
				-0.146376	0.094666	0.143782
				0.017057	0.096059	0.076948
				0.038775	0.161141	0.185376
				-0.035628	0.18067	0.141224
				0.005781	-0.025187	-0.011898
				-0.046527	0.186163	0.017832
				0.001633	-0.038413	0.06262
				-0.071704	-0.05667	-0.015058
				0.026392	0.039586	0.162091
				0.063326	0.231216	0.088538
				-0.124861	0.080085	0.126332
				-0.094249	-0.092634	0.015491
				-0.078474	-0.044665	0.064049
				-0.045669	-0.126495	-0.174924
				-0.047046	-0.081657	-0.166581
				-0.096718	-0.128279	-0.19867
				0.016219	0.065669	0.10588
				0.05832	0.047805	0.028244
				-0.074764	-0.008756	-0.026401
				-0.112601	0.120137	0.08263
				0.102774	-0.012536	-0.009247
				-0.112788	-0.227229	-0.147104
				0.085872	0.022903	0.044676
				0.248561	0.226854	0.284091
				-0.083121	-0.284127	-0.289066
				-0.007913	-0.075588	-0.127341
				0.00901	-0.109946	-0.106619
				0.254619	0.154541	0.207836
				0.003599	-0.063799	-0.147606
				-0.091701	0.008242	0.001872
				0.030963	-0.040008	-0.02484
				-0.082391	-0.147823	-0.134727
				0.047863	0.088922	0.099145
				-0.096808	-0.069162	-0.052759
				0.049672	0.033141	0.165837
				0.139072	-0.083513	-0.094579
				0.010827	0.001939	0.070548
				-0.082208	-0.246175	-0.202735
				-0.062714	-0.037173	0.054763
				-0.156119	0.166971	0.178382
				0.078752	-0.076082	-0.00849
				-0.085714	-0.029997	-0.096491
				-0.068713	-0.060313	-0.006602
				0.070623	-0.085513	-0.152297
				-0.039462	-0.08488	-0.094883
				0.114344	-0.160433	-0.209025
				0.129898	-0.002667	-0.100382
				0.256742	0.031641	-0.071194
				0.093623	0.278036	0.286074
				0.1196	0.194458	0.098792
				-0.002023	0.204895	0.299453
				-0.163149	-0.109205	-0.209863
				-0.121994	0.011242	-0.004218
				0.190382	0.062456	0.046042
				0.154525	-0.21838	-0.172826
				0.016724	0.047125	-0.04644
				-0.017075	0.089611	0.124673
				0.03472	-0.015619	0.041703
				-0.060258	-0.0897	-0.126174
				0.005705	0.137835	0.070579
				0.058227	0.115137	0.139295
				0.009342	0.103155	0.074996
				-0.038412	-0.041191	-0.027535
				0.035179	0.117692	0.063282
				0.090333	-0.007786	-0.125729
				-0.06101	0.04557	0.134423
				-0.087173	0.04462	0.101093
				-0.063837	-0.122541	-0.239744
				0.190373	0.002573	0.026689
				-0.024775	-0.142123	-0.183472
				0.094387	0.217266	0.103525
				0.19277	0.132446	-0.021382
				0.164251	0.3624	0.25264
				-0.019729	0.171686	-0.010731
				0.238275	-0.218985	-0.21132
				-0.107839	-0.072832	-0.084682
				0.158422	0.162437	0.18463
				-0.108768	0.011329	0.055256
				0.007281	0.277122	0.186424
				0.109586	0.173436	0.185823
				-0.013476	0.097368	0.149481
				-0.136094	0.072887	0.095358
				-0.015644	0.068001	0.049797
				-0.075	-0.102955	-0.097937
				-0.121829	-0.144251	-0.060702
				-0.135287	-0.155206	-0.151276
				-0.037372	0.048025	0.13201
				0.01932	-0.079379	-0.001396
				0.024709	0.026506	0.052205
				-0.11563	-0.1641	0.04928
				-0.067908	-0.088996	-0.082027
				0.043746	0.151718	0.148158
				0.093138	0.160821	0.155313
				0.024558	-0.016938	0.051476
				0.203249	-0.066278	-0.205507
				-0.108586	-0.109766	-0.080356
				0.014439	0.078393	-0.006216
				-0.103549	-0.055659	0.053565
				-0.063259	-0.094047	-0.123566
				-0.199984	-0.199716	-0.111279
				0.039416	-0.030408	0.091694
				0.01846	0.10921	0.152773
				-0.073466	0.080231	-0.04273
				-0.019568	-0.068998	-0.085156
				0.047724	0.101854	0.146002
				-0.13094	-0.005418	0.049839
				-0.001274	-0.01494	0.098162
				0.131717	0.155841	0.128075
				0.040288	0.03638	0.091432
				-0.03743	0.066606	0.135337
				-0.032457	0.17278	0.147603
				-0.028859	-0.115576	-0.07799
				-0.123384	-0.085978	-0.02198
				0.012498	-0.052304	-0.066759
				-0.092307	0.085556	0.055924
				-0.13978	-0.067449	-0.177789
				-0.228601	-0.250147	-0.268162
				0.130609	0.000575	0.001752
				0.279351	0.206468	0.340752
				0.032325	0.056697	0.20462
				0.201422	0.217687	0.350269
				-0.178524	-0.084725	-0.153545
				-0.209904	-0.19097	-0.146239
				0.122968	0.104844	0.177576
				0.03257	0.006204	-0.058938
				0.186802	0.127057	0.097871
				0.163055	0.025524	0.19397
				0.011335	0.166297	0.234019
				-0.12739	-0.005826	-0.063466
				-0.024582	0.019119	0.034807
				0.235882	0.292522	0.306992
				0.099836	0.084718	0.146185
				0.083222	0.133707	0.111274
				0.03057	0.09531	0.147292
				0.16737	0.031068	0.047611
				-0.025498	0.099306	0.126247
				-0.006556	0.04825	0.086602
				0.127922	0.093202	0.212844
				-0.01566	-0.246372	-0.249375
				0.013134	-0.121493	-0.087718
				-0.019419	-0.011035	0.15508
				0.090064	0.156483	0.250649
				0.074171	0.142471	0.314095
				0.120966	0.241057	0.331303
				0.251224	-0.098573	-0.060611
				0.035325	0.116932	0.117894
				0.169562	0.153183	0.283337
				0.013719	-0.051006	0.007584
				0.019319	-0.094529	0.033021
				-0.056475	0.095606	0.196289
				-0.024154	0.303689	0.327354
				-0.011077	0.024752	0.04843
				0.012585	-0.057609	-0.002926
				0.025734	0.120049	0.002433
				-0.001274	-0.035975	-0.067128
				0.007423	-0.029629	-0.045456
				-0.013745	-0.053983	-0.078444
				0.001214	-0.006194	-0.009385
				0.054016	0.007211	0.081717
				0.013408	-0.09374	-0.059537
				0.005513	0.136738	0.188753
				-0.018654	0.030803	-0.014785
				0.022495	0.04236	0.208432
				0.026807	0.117235	0.191399
				0.039224	0.100907	-0.024064
				0.168257	0.088024	0.00113
				0.03778	-0.045678	0.062427
				0.008256	-0.055086	-0.001516
				0.117621	0.054849	0.033855
				0.045227	0.053196	0.062179
				-0.048663	0.050649	0.042986
				-0.048937	0.026628	0.132309
				0.095219	-0.058199	-0.022949
				-0.062113	-0.046028	0.066641
				0.059426	-0.019627	0.013243
				0.066236	0.043934	0.016774
				-0.03825	-0.039454	0.033134
				0.211545	0.096468	0.030666
				0.014794	-0.016474	0.129485
				0.079357	0.053623	0.081284
				0.071288	0.061098	0.132862
				0.075437	0.036828	0.079393
				-0.034297	-0.104645	-0.027609
				-0.028985	0.094844	-0.141421
				0.113827	0.095155	-0.002926
				0.017694	-0.024447	-0.060955
				0.011655	-0.0176	-0.022349
				0.087936	-0.128469	-0.155065
				0.188312	0.390519	0.165452
				0.179714	0.267643	0.097607
				0.072053	0.285005	0.022634
				0.023248	-0.007379	0.149234
				-0.159579	0.110693	0.141022
				0.067161	0.182199	0.071877
				0.055688	0.111787	0.199313
				-0.043309	0.031241	-0.051413
				0.014573	0.046485	-0.084645
				0.067719	0.033617	-0.179877
				-0.055365	-0.050579	-0.006746
				-0.049543	0.041553	-0.046637
				0.03041	0.230831	0.131099
				0.146311	0.008155	-0.158676
				0.047183	-0.076865	-0.074121
				-0.019992	0.115267	0.01793
				0.05553	-0.095039	-0.09007
				0.108585	0.12353	0.052056
				-0.083114	0.126285	0.031704
				0.137474	-0.023361	-0.152072
				-0.053162	-0.140184	-0.043731
				0.111397	0.071823	-0.081792
				-0.012176	-0.202272	-0.256054
				-0.059168	-0.080901	-0.099105
				0.071215	0.341946	0.108444
				-0.028503	0.079991	-0.029984
				0.132532	-0.103612	-0.021671
				-0.195696	-0.012033	-0.100556
				-0.031489	0.14321	0.001312
				-0.087753	-0.00101	-0.103525
				0.08821	0.283634	0.254613
				0.093692	0.121753	-0.020222
				0.342872	0.077403	-0.112867
				-0.046802	0.121153	0.068187
				0.169136	0.026009	0.142705
				0.132944	0.220839	0.188614
				0.215567	0.156882	0.162113
				-0.067109	0.155248	0.082011
				-0.112613	-0.066023	0.033108
				-0.161978	0.062333	0.046781
				0.080975	0.021119	-0.004868
				0.101288	0.119619	0.009989
				-0.028645	-0.077281	0.038419
				0.037439	0.00209	0.009193
				0.068326	0.041705	0.104434
				-0.113955	-0.103677	-0.032361
				-0.041966	0.070992	0.125676
				0.056878	0.052712	0.019967
				0.028646	-0.011204	0.12431
				-0.029716	-0.048423	0.083939
				0.076123	0.131996	0.145565
				0.16194	-0.036421	-0.030141
				0.113472	-0.040295	-0.065675
				-0.117462	0.041313	0.058074
				0.112433	0.112322	0.171145
				-0.07251	-0.06213	-0.018857
				0.136967	0.064489	0.074706
				-0.053555	-0.217314	-0.052642
				0.090441	0.091798	-0.002468
				0.089855	0.15284	0.179132
				0.104963	0.018381	0.025097
				0.098223	0.003355	-0.0381
				-0.060321	-0.05116	-0.052945
				0.030942	0.102565	0.047828
				-0.016915	-0.082616	0.021435
				-0.016361	0.191727	0.16273
				0.164417	0.164104	0.218212
				0.168776	0.143177	0.161586
				-0.006221	0.146122	0.147737
				0.144584	0.061553	-0.01919
				0.196146	0.315391	0.19505
				0.142491	0.086521	-0.090391
				-0.082287	0.074564	-0.030712
				-0.216417	-0.171909	-0.188145
				-0.011149	-0.026056	-0.079307
				0.251052	0.1919	0.077411
				0.025257	-0.194115	-0.253589
				0.014217	-0.003502	0.025377
				0.213234	0.153445	0.04074
				0.12855	0.254061	0.220271
				-0.176025	-0.124912	-0.093383
				0.083777	0.143845	0.134929
				0.106504	0.111149	0.02059
				0.096184	0.18122	0.058197
				-0.186895	-0.161899	-0.162493
				0.049794	0.121028	0.112272
				0.138417	-0.022234	0.03418
				0.12246	-0.089763	-0.090474
				-0.091441	0.091591	0.102328
				0.104682	0.166905	0.027527
				0.027286	-0.034467	0.028801
				0.244441	0.12359	0.003782
				0.146623	0.014473	0.016306
				0.012858	0.118348	0.014307
				0.208976	0.240625	0.126599
				0.061477	0.155504	-0.014833
				0.194884	0.0226	0.09581
				0.054797	0.137365	0.136296
				0.11023	-0.025068	-0.079189
				0.0389	-0.028839	-0.074671
				-0.041184	0.036178	0.032297
				0.053752	0.226983	0.170699
				0.040789	0.215096	0.027363
				-0.075032	-0.063792	-0.103417
				-0.050929	0.126192	-0.036629
				0.159753	0.114092	0.169886
				-0.027434	0.086618	0.057788
				-0.002242	0.028517	0.061837
				-0.162785	0.022061	-0.044236
				0.073491	-0.053203	-0.081275
				0.188631	0.126332	0.084315
				0.036097	-0.037908	-0.031658
				0.07182	-0.006037	-0.044851
				0.066627	0.218424	0.078271
				-0.069713	-0.007666	-0.062373
				-0.156533	0.043683	-0.043328
				-0.064524	0.00391	-0.056191
				-0.00459	0.173215	0.152001
				0.006173	0.161967	0.051759
				-0.02219	0.120426	0.135918
				-0.139309	0.089879	0.064538
				0.142804	0.068392	0.080824
				0.092219	0.132108	0.033535
				-0.043706	-0.071682	-0.058614
				-0.016125	0.103	-0.017847
				0.082167	0.010055	-0.033529
				0.253553	0.099804	-0.005593
				0.037657	-0.023794	-0.135443
				-0.048889	0.006523	-0.105482
				-0.02016	-0.008956	-0.113378
				0.025112	0.081686	-0.035688
				0.017656	-0.097016	0.061884
				-0.034328	0.187733	0.064946
				0.101586	0.09269	0.093327
				0.071162	0.090706	-0.01536
				0.052957	-0.030515	-0.067785
				0.094045	0.019686	0.06134
				0.01755	0.248944	0.197717
				-0.167403	-0.180079	-0.086735
				0.045635	0.144893	0.03749
				0.122249	0.100581	0.234847
				0.026037	0.068305	0.21456
				0.080676	0.017867	0.208806
				-0.152097	-0.018365	-0.155072
				-0.080851	-0.085355	-0.103942
				-0.035539	-0.07088	0.045658
				-0.047992	0.042876	-0.168164
				0.001482	0.122079	0.052902
				0.212948	0.105234	0.199138
				0.023407	0.228571	0.210514
				-0.092597	0.0648	-0.054889
				0.049097	0.076815	0.211371
				0.104587	0.05943	0.146425
				0.04539	0.087978	0.118255
				0.160921	0.14769	-0.074105
				0.050532	0.045729	0.081731
				0.16556	0.05275	-0.014679
				-0.042364	0.107571	0.027338
				0.057043	0.056629	0.0872
				0.050723	0.059756	0.284711
				-0.028265	-0.177439	-0.241998
				0.201297	0.042145	0.157623
				0.024321	-0.060477	-0.086475
				-0.114163	0.00303	0.16181
				0.133351	0.17798	0.185594
				0.00135	0.089091	0.314003
				0.017564	0.006057	0.088871
				0.076613	0.132431	0.043154
				0.108094	-0.010229	0.147445
				0.004621	0.046363	0.057332
				-0.062588	-0.047377	0.116077
				-0.081262	0.039147	0.187673
				-0.070813	0.131742	0.231564
				0.09317	0.10674	0.099967
				-0.039078	-0.019712	-0.062991
				-0.032181	-0.165305	-0.198717
				-0.130996	-0.173373	-0.189287
				0.004532	-0.16293	-0.14879
				0.068684	-0.050763	-0.132959
				0.148428	0.001254	-0.082253
				0.046563	-0.044355	-0.006635
				-0.126564	-0.031347	-0.010152
				-0.003877	0.065225	0.115755
				0.086573	0.002109	-0.092902
				0.07636	0.16677	0.12478
				-0.120209	-0.051624	-0.007597
				0.09298	0.058762	-0.026941
				0.057781	-0.09091	-0.06722
				0.038679	0.098786	0.104816
				-0.035239	-0.07508	0.043363
				-0.07708	-0.095668	-0.11071
				-0.02809	0.014741	0.100587
				-0.056574	-0.059783	-0.009216
				0.015602	-0.012967	-0.003267
				-0.065383	-0.054369	-0.032495
				0.029035	0.057852	-0.007491
				-0.027631	-0.102647	-0.125895
				0.186933	0.060745	0.129665
				-0.145608	-0.12357	-0.200832
				-0.086172	-0.069864	-0.025042
				0.139162	-0.169112	-0.169515
				0.024644	-0.055233	-0.064528
				-0.011555	0.043954	0.075045
				-0.018855	-0.151154	-0.110394
				0.039055	-0.095374	-0.006729
				-0.145945	-0.226157	-0.325606
				-0.041957	-0.055385	-0.049972
				-0.069846	0.028594	-0.045689
				0.15434	-0.036296	-0.076108
				0.184354	0.029953	0.107813
				0.159424	0.121642	0.112076
				0.064978	-0.02637	-0.030919
				0.102175	0.107566	0.158427
				-0.27542	-0.136918	-0.092773
				-0.169313	-0.031997	-0.036749
				0.158714	-0.000283	0.006624
				-0.020442	-0.070068	-0.112953
				0.090049	0.027806	0.048388
				0.08147	-0.018334	0.128191
				0.019163	0.169177	0.177384
				-0.017133	0.077901	0.05626
				0.117864	0.090767	0.071886
				0.226296	0.170657	0.071646
				-0.029795	-0.004572	0.088274
				0.044553	0.114121	0.108304
				0.074015	0.124879	0.038623
				0.249473	0.126512	0.1015
				-0.004753	0.218535	0.180784
				-0.067634	0.190708	0.043525
				0.239301	0.200344	0.265244
				-0.052721	-0.072581	-0.100148
				0.326878	-0.040082	0.004414
				0.158235	-0.107263	0.045637
				-0.040368	0.006096	0.069851
				0.136293	0.179223	0.134073
				0.111585	0.111134	0.123666
				0.070988	0.119815	0.176031
				0.133777	-0.021018	-0.014629
				0.048341	0.017319	0.013335
				-0.037383	-0.054152	0.028796
				-0.144003	-0.041512	-0.041075
				0.074784	0.215904	0.117638
				-0.02359	0.12225	0.09629
				0.004382	0.021553	0.084129
				-0.166556	-0.101738	-0.039636
				-0.063838	-0.166211	-0.072266
				-0.097988	-0.096029	-0.018178
				0.043152	-0.158839	-0.055241
				0.148093	-0.008841	-0.008926
				0.14986	-0.004876	-0.06123
				-0.023032	0.024898	0.062617
				0.014953	0.013242	0.038399
				-0.005802	0.009896	0.050662
				-0.028426	-0.160141	-0.092195
				-0.001816	-0.100748	0.017383
				-0.033476	0.054109	0.012402
				-0.061388	0.101092	0.07792
				0.071606	0.025135	0.054982
				-0.071389	-0.041228	0.033728
				0.032491	0.053388	0.107626
				0.07543	0.047083	-0.013026
				0.116867	0.091879	0.140359
				-0.117204	-0.173774	-0.104151
				-0.116666	-0.151689	-0.07874
				-0.175722	-0.157167	-0.099724
				-0.099739	0.118545	0.033466
				-0.132499	-0.023139	0.056313
				-0.012114	0.059495	0.040689
				-0.090725	-0.206483	-0.103909
				0.011011	-0.005505	0.077827
				0.073537	-0.206409	-0.113282
				0.058742	0.013049	0.07306
				-0.194769	0.020016	0.0148
				0.081256	0.017901	0.025191
				-0.054499	-0.092884	-0.05659
				-0.014287	-0.116362	-0.16816
				0.035739	-0.131596	-0.060054
				-0.110409	-0.122668	-0.075889
				0.12771	-0.082748	-0.01554
				0.095951	0.051006	0.029506
				0.187207	0.405163	0.061305
				0.105009	0.214228	0.058207
				-0.020523	0.263278	0.093357
				-0.077034	-0.038768	0.082404
				-0.143496	0.033752	-0.11362
				0.01523	0.007441	0.047555
				0.148653	0.007583	0.216407
				-0.061747	0.049192	0.008993
				-0.00475	0.180448	0.042017
				0.050883	-0.004942	-0.042131
				-0.195036	-0.139532	-0.006125
				-0.134467	0.203475	-0.13801
				0.006975	0.287875	0.118029
				0.079666	0.091143	-0.009782
				-0.106695	-0.101636	-0.042719
				0.037816	0.26433	0.010637
				0.254314	-0.010219	-0.108188
				0.205789	0.016562	-0.035691
				-0.231461	-0.061484	-0.034324
				0.158807	0.08582	-0.09249
				-0.114856	-0.118228	-0.097281
				0.16692	0.189337	0.046299
				-0.056121	-0.182102	-0.021381
				0.128892	0.252083	0.098173
				0.171627	-0.007995	-0.040796
				0.130535	0.303223	0.088892
				0.080552	0.14174	0.115119
				0.122747	-0.137373	-0.083426
				-0.220079	0.038867	-0.053973
				0.004944	0.125046	-0.009882
				-0.037242	0.007551	-0.004332
				0.18899	0.133625	-0.116781
				0.185737	0.236832	-0.048598
				0.034145	0.198865	0.129933
				0.130803	0.099392	-0.012648
				0.056906	0.169085	0.102622
				0.044961	0.129195	0.132354
				-0.011293	0.071738	0.036871
				-0.199237	-0.153611	-0.02711
				-0.074737	0.000701	0.099816
				0.123149	-0.005193	0.034149
				0.109896	-0.130828	-0.06775
				-0.075931	-0.096967	0.011302
				0.050483	0.221145	0.040839
				0.040459	0.050261	-0.216806
				-0.108008	-0.070607	-0.061764
				0.157484	0.202468	0.090227
				0.063312	0.13352	0.114697
				-0.019966	0.122305	0.024007
				-0.09812	-0.021339	0.010274
				-0.052989	0.100067	0.114347
				0.144804	0.043878	0.045519
				0.043794	0.150883	0.08116
				-0.128938	-0.041394	-0.109128
				0.147169	0.177716	0.00685
				-0.002883	0.004958	-0.073317
				0.146291	0.030781	-0.048154
				0.038708	-0.141484	-0.216468
				0.059927	0.087789	6.4e-05
				0.123279	0.061322	-0.023418
				0.111822	0.233462	0.013435
				0.1103	0.144797	-0.069329
				0.178138	-0.045503	-0.029609
				0.010209	0.107602	-0.085918
				0.197037	0.130234	0.014456
				-0.126312	-0.087551	-0.139815
				-0.075054	0.156339	0.174944
				0.04313	0.153596	0.059287
				-0.12843	-0.003561	0.020914
				0.15567	0.05357	-0.003642
				0.270351	0.399642	0.277406
				0.204487	0.292977	0.232897
				0.052132	0.276642	0.15183
				-0.046796	0.023256	0.064825
				-0.087756	0.062705	0.110511
				0.081026	0.164855	0.151995
				0.079036	0.102261	0.23312
				-0.024727	0.043518	0.003537
				0.097396	0.044156	-0.063526
				0.040905	0.011977	-0.057903
				-0.157419	-0.078324	0.04926
				-0.082946	0.130577	-0.008223
				0.163181	0.270172	0.21786
				0.132595	0.081204	-0.13629
				0.081325	0.052261	0.016954
				-0.018567	0.177832	0.13926
				0.203465	0.053533	0.06747
				0.159835	0.080201	0.095981
				-0.086723	0.023575	0.108407
				0.095232	0.047527	-0.235521
				-0.131019	-0.205787	-0.09917
				0.250981	0.193683	0.130082
				-0.120991	-0.114794	-0.03876
				0.12302	0.155825	0.258359
				0.14944	0.056494	-0.106295
				-0.002356	0.260897	0.168693
				0.1439	0.170521	0.081303
				0.150273	-0.063157	0.111178
				-0.121415	0.039912	-0.033077
				-0.018805	0.1229	0.12484
				-0.108884	-0.026025	-0.049193
				0.043581	0.108033	0.189526
				0.127417	0.078419	-0.036696
				0.0046	0.126939	0.000556
				0.246364	0.096683	0.109598
				0.176053	0.298533	-0.034815
				0.095822	0.138255	-0.069116
				0.131566	0.320224	0.044035
				-0.049785	0.089434	0.164769
				-0.184063	0.013398	0.029872
				0.043327	0.010946	-0.072594
				0.068984	0.107352	0.121277
				0.006636	0.166065	0.206555
				0.067991	-0.037388	-0.311359
				-0.006451	-0.027938	-0.020394
				-0.062185	-0.026626	0.162124
				-0.059715	0.183517	0.092902
				0.027525	0.190787	0.03014
				0.063599	0.106888	0.07361
				0.041168	-0.011567	0.088507
				0.080643	0.241967	0.189809
				0.344495	0.091415	0.167234
				0.01781	-0.001991	-0.100505
				-0.177052	-0.006756	-0.049777
				0.18089	0.109733	-0.129756
				-0.250581	-0.2594	-0.05696
				0.132477	0.043023	-0.0019
				-0.073412	-0.248717	0.087765
				0.0667	0.145716	-0.085542
				0.240405	0.114689	0.032642
				0.048658	0.174424	-0.134957
				-0.002033	-0.058953	-0.096788
				0.111064	-0.166122	-0.021331
				-0.027619	-0.008344	0.033605
				0.062124	0.034475	-0.099272
				-0.014298	0.03151	0.03761
				0.123574	0.206897	-0.082368
				0.096953	0.144401	-0.043265
				0.00971	0.256255	0.041605

## Sheet: Figure 9
Figure 9
	Figure 9a			Figure 9b			Figure 9c			Figure 9d
Pearson correlation coefficients (r)
pp	Anger-Anger	Anger-Sadness	Anger-Happiness	Sadness-Sadness	Sadness-Anger	Sadness-Happiness	Happiness-Happiness	Happiness-Anger	Happiness-Sadness	Within emotion	Between emotion
1	0.705324	0.636633	0.700408	0.690137	0.731589	0.697376	0.791176	0.816036	0.737659	0.705324	0.636633
2	0.792451	0.781386	0.761789	0.767236	0.771102	0.773591	0.741355	0.660671	0.676831	0.792451	0.781386
3	0.656392	0.64431	0.774966	0.631444	0.656753	0.73669	0.713081	0.637846	0.620789	0.656392	0.64431
4	0.792221	0.796973	0.722977	0.812345	0.783175	0.766496	0.740899	0.780865	0.751306	0.792221	0.796973
5	0.206183	-0.308365	0.067805	-0.035583	0.190005	0.004293	0.379163	-0.024174	-0.109106	0.206183	-0.308365
6	0.509815	0.429485	0.490262	0.590043	0.607063	0.586429	0.621083	0.688569	0.660499	0.509815	0.429485
7	0.773392	0.691045	0.754942	0.706999	0.780797	0.77061	0.741996	0.743431	0.644418	0.773392	0.691045
8	0.562522	0.498851	0.518937	0.469906	0.561975	0.474015	0.433208	0.481084	0.39267	0.562522	0.498851
9	0.719643	0.681875	0.629822	0.665597	0.695278	0.616703	0.466966	0.550057	0.517551	0.719643	0.681875
10	0.680691	0.651056	0.659436	0.66082	0.678157	0.640903	0.620589	0.602756	0.592927	0.680691	0.651056
11	0.582289	0.530558	0.473397	0.46016	0.548726	0.467953	0.377184	0.451571	0.394217	0.582289	0.530558
12	0.453172	0.315719	0.069644	0.303114	0.399294	0.115812	0.003156	0.496893	0.297725	0.453172	0.315719
13	0.741942	0.739885	0.737484	0.644984	0.642929	0.618053	0.619253	0.639527	0.650395	0.741942	0.739885
14	0.494358	0.406433	0.496825	0.436882	0.502574	0.499281	0.454615	0.458259	0.431473	0.494358	0.406433
15	0.435699	0.459493	0.433201	0.552631	0.525014	0.58892	0.592013	0.633424	0.62075	0.435699	0.459493
16	0.370535	0.433415	0.453133	0.659705	0.606703	0.678115	0.644061	0.598132	0.644273	0.370535	0.433415
17	0.303954	0.343516	0.396291	0.343084	0.309593	0.359223	0.500323	0.298296	0.451331	0.303954	0.343516
18	0.670218	0.628798	0.525873	0.654875	0.704832	0.554107	0.478094	0.584518	0.517246	0.670218	0.628798
19	0.660487	0.632267	0.609182	0.774056	0.773078	0.722377	0.601268	0.705501	0.654289	0.660487	0.632267
20	0.572836	0.624587	0.573927	0.607255	0.627504	0.59772	0.693496	0.700972	0.696007	0.572836	0.624587
21	0.813329	0.784494	0.76433	0.746395	0.773484	0.720995	0.670094	0.705828	0.716698	0.813329	0.784494
22	0.709093	0.802578	0.765432	0.819283	0.674822	0.746563	0.768755	0.677402	0.740441	0.709093	0.802578
23	0.694301	0.746525	0.660432	0.77494	0.763029	0.697896	0.64867	0.701063	0.761403	0.694301	0.746525
24	0.463027	0.481049	0.388414	0.500745	0.495158	0.385792	0.388234	0.458272	0.485724	0.463027	0.481049
25	0.670176	0.623215	0.595623	0.556912	0.653186	0.596252	0.527265	0.522127	0.362298	0.670176	0.623215
26	0.612561	0.454893	0.614611	0.331891	0.521576	0.453581	0.596082	0.553917	0.440562	0.612561	0.454893
27	0.59588	0.563712	0.691214	0.581369	0.644439	0.680722	0.757026	0.640857	0.602626	0.59588	0.563712
28	0.615779	0.541351	0.613086	0.629328	0.646259	0.66809	0.675233	0.639189	0.536483	0.615779	0.541351
29	0.524886	0.551614	0.574809	0.644428	0.587795	0.665407	0.625802	0.586228	0.569604	0.524886	0.551614
30	0.684444	0.578467	0.531698	0.734376	0.685085	0.626655	0.592261	0.621663	0.654083	0.684444	0.578467
31	0.694862	0.68792	0.691354	0.745453	0.756231	0.734666	0.660605	0.65789	0.656941	0.694862	0.68792
32	0.580979	0.64778	0.619887	0.718326	0.65974	0.680322	0.677694	0.661205	0.729526	0.580979	0.64778
										0.690137	0.700408
										0.767236	0.761789
										0.631444	0.774966
										0.812345	0.722977
										-0.035583	0.067805
										0.590043	0.490262
										0.706999	0.754942
										0.469906	0.518937
										0.665597	0.629822
										0.66082	0.659436
										0.46016	0.473397
										0.303114	0.069644
										0.644984	0.737484
										0.436882	0.496825
										0.552631	0.433201
										0.659705	0.453133
										0.343084	0.396291
										0.654875	0.525873
										0.774056	0.609182
										0.607255	0.573927
										0.746395	0.76433
										0.819283	0.765432
										0.77494	0.660432
										0.500745	0.388414
										0.556912	0.595623
										0.331891	0.614611
										0.581369	0.691214
										0.629328	0.613086
										0.644428	0.574809
										0.734376	0.531698
										0.745453	0.691354
										0.718326	0.619887
										0.791176	0.731589
										0.741355	0.771102
										0.713081	0.656753
										0.740899	0.783175
										0.379163	0.190005
										0.621083	0.607063
										0.741996	0.780797
										0.433208	0.561975
										0.466966	0.695278
										0.620589	0.678157
										0.377184	0.548726
										0.003156	0.399294
										0.619253	0.642929
										0.454615	0.502574
										0.592013	0.525014
										0.644061	0.606703
										0.500323	0.309593
										0.478094	0.704832
										0.601268	0.773078
										0.693496	0.627504
										0.670094	0.773484
										0.768755	0.674822
										0.64867	0.763029
										0.388234	0.495158
										0.527265	0.653186
										0.596082	0.521576
										0.757026	0.644439
										0.675233	0.646259
										0.625802	0.587795
										0.592261	0.685085
										0.660605	0.756231
										0.677694	0.65974
											0.697376
											0.773591
											0.73669
											0.766496
											0.004293
											0.586429
											0.77061
											0.474015
											0.616703
											0.640903
											0.467953
											0.115812
											0.618053
											0.499281
											0.58892
											0.678115
											0.359223
											0.554107
											0.722377
											0.59772
											0.720995
											0.746563
											0.697896
											0.385792
											0.596252
											0.453581
											0.680722
											0.66809
											0.665407
											0.626655
											0.734666
											0.680322
											0.816036
											0.660671
											0.637846
											0.780865
											-0.024174
											0.688569
											0.743431
											0.481084
											0.550057
											0.602756
											0.451571
											0.496893
											0.639527
											0.458259
											0.633424
											0.598132
											0.298296
											0.584518
											0.705501
											0.700972
											0.705828
											0.677402
											0.701063
											0.458272
											0.522127
											0.553917
											0.640857
											0.639189
											0.586228
											0.621663
											0.65789
											0.661205
											0.737659
											0.676831
											0.620789
											0.751306
											-0.109106
											0.660499
											0.644418
											0.39267
											0.517551
											0.592927
											0.394217
											0.297725
											0.650395
											0.431473
											0.62075
											0.644273
											0.451331
											0.517246
											0.654289
											0.696007
											0.716698
											0.740441
											0.761403
											0.485724
											0.362298
											0.440562
											0.602626
											0.536483
											0.569604
											0.654083
											0.656941
											0.729526
